# Supplementary material for: Panicle transcriptome of high-yield mutant indica rice reveals physiological mechanisms and novel candidate regulatory genes for yield under reproductive stage drought stress
Source: BMC Plant Biol. 2023 Oct 13;23:493. doi: 10.1186/s12870-023-04507-1 (PMC10571340; doi:10.1186/s12870-023-04507-1)
Supplement: Supplementary file 2 — Additional file 2: Table S1A. Field evaluations of MTU1010 and 5 mutants (MM11, MM151, MM152, MM155 and MM73) for Yield attributes. Table S1B. Field evaluations of MTU1010 and MM11 under drought stress during winter 2018-19. TableS1C. Pot culture evaluations of MTU1010 and MM11 under drought stress. Table S2A. Summary of filtered and mapped reads for RNA seq sample. Table S2B. DEGs in response to Drought stress in MTU1010 (WT) and MM11 (Mutant). Table S2C. GO term annotation and categorization of biological processes for DEGs. Table S2D. GO enrichment of drought (D), yield under drought (YD) and yield (Y) DEGs. Table S3A. Tuxnet RTP-STAR output for Yield, drought and yield under drought DEGs. Table S3B. Overlapping TF-target interactions between tuxnet RTP-STAR output and MEME-AME analysis. Table S4A. Statistical calculations for RT-qPCR data assesment. Table S4B. Chromosomal locations and identifiers of each QTL analysed. Table S4C. List of primer sequences used for RT-qPCR analysis. The F and R represents forward and reverse primer sequences of each gene. [file 12870_2023_4507_MOESM2_ESM.xlsx]

## Sheet: Contents
Additional file 2: Content information
Supplementary Table S1	Growth analysis of MTU1010 and mutant plants under field conditions and drought stress
Table S1A	Field evaluations of MTU1010 and 5 mutants (MM11, MM151, MM152, MM155 and MM73) for Yield attributes
Table S1B	Field evaluation of MTU1010 and MM11 under drought stress during winter 2018-19
Table S1C	Pot culture evaluations of MTU1010 and MM11 under drought stress
Supplementary Table S2	RNA seq analysis of MTU1010 and MM11 panicle under well-watered (WW) and drought conditions
Table S2A	Summary of filtered and mapped reads for RNA seq sample
Table S2B	DEGs in response to Drought stress in MTU1010 (WT) and MM11 (Mutant)
Table S2C	GO term annotation and categorization of biological processes for DEGs
Table S2D	GO enrichment of drought (D), yield under drought (YD) and yield (Y) DEGs
Supplementary Table S3	Regulatory network analysis in yield, drought, and yield under drought DEGs
Table S3A	Tuxnet RTP-STAR output for Yield, drought and yield under drought DEGs
Table S3B	Overlapping TF-target interactions between tuxnet RTP-STAR output and MEME-AME analysis
Supplementary Table S4	qRT-PCR data assessment and QTL locations
Table S4A	Statistical calculations for RT-qPCR data assesment
Table S4B	Chromosomal locations and identifiers of each QTL analysed
Table S4C	List of primer sequences used for RT-qPCR analysis

## Sheet: Table_S1A
	Plant height (PH, cm)			Panicle length (PL, cm)			Number of panicle/plant (NPP)			Number of filled grains/plant (NFG)			1000 total seed weight (TSW, g)			Number of spikelet panicle/plant			Spikelet fertility (SF, %)			Grain yield/plant (GYP, g)			Days to maturity (DTM)
Sample (Replications)	M4	M5	M6	M4	M5	M6	M4	M5	M6	M4	M5	M6	M4	M5	M6	M4	M5	M6	M4	M5	M6	M4	M5	M6	M4	M5	M6
MM11	99.7	91.8	113.8	26.1	24.4	25	12.6	6.2	9.4	275.725	173.9	213.901	17	15	17.5	347.234	191.003	253.901	77.9514	93.9057	84.2458	56.584	15.576	36.15	140	110	140
MM11	100.71	91.8	119.8	26.5583	24.6	25.6	14.0697	7.8	8.2	293.307	183.21	225.632	17	17	17	349.12	199.52	270.632	78.98	92.0549	83.3722	63.4486	17.991	32.45	140	110	139
MM11	98.78	91.8	116.6	27.89	24.6	25.6	13.5	6.2	9	285.14	193.29	234.89	18	17	18	347.234	214.217	285.89	77.9514	87.6245	82.161	58.96	15.255	38.14	140	110	140
MM151	112.5	101.2	123	23.8	21.4	24	13.1	7	8.2	170.066	125.2	158.686	23	21	23	198.707	150.344	184.881	84.1781	86.9147	85.8311	45.745	17.4006	30.12	120	120	131
MM151	113.84	98.4	125	24.6919	19.6	22.4	14.5488	8.6	6.8	185.093	111	170.625	23	23	23.5	200.21	137.476	210.868	84.58	76.2062	80.9156	51.7085	19.614	26.45	120	120	131
MM151	113.9	99	119.8	25.64	23	21.8	13.58	8.4	8.2	180.1	152.8	160.025	23.5	22	23	198.707	186.123	180.235	84.1781	76.3382	88.7869	47.8	26.1492	30.18	120	120	131
MM152	90.9	96.8	114.4	23.9	21.6	20.4	14.7	7.4	8.2	107.625	131.4	125.588	20	16	20	148.473	150.919	151.408	71.4941	87.0559	82.9466	29.786	15.0208	23.87	120	115	120
MM152	91.92	100.2	116.4	25	22.4	24.8	16.2279	8.2	8.2	118.431	136.6	140.622	20	15	19.5	150.12	151.779	164.138	71.85	92.7997	85.6728	34.2547	17.7376	27.28	120	115	119
MM152	91.5	97.8	118.4	25.9	19.4	25.4	14.98	6	7	115.5	102	156.964	21	16	20.5	148.473	148.521	213.09	71.4941	87.824	73.6609	32.56	9.904	26.31	120	115	121
MM155	101	87.2	107.2	23.8	22.8	26.6	11.3	9.2	10.2	101.154	100.2	106.262	23	22	23	136.184	113.187	154.056	74.2773	83.1516	68.9763	25.31	19.8044	24.15	130	110	130
MM155	102.56	79.4	107.6	24.5424	23.6	26.2	12.1439	9	9.8	104.55	88.6	133.178	23	21	23	137.59	110.657	166.747	75.28	80.538	79.8684	26.9134	17.3448	29.23	130	110	130
MM155	100.58	82.8	105	24.9	31.4	25.3	11.56	10	9.2	102.56	75.4	150.543	24	21	22	136.184	93.0803	175.797	74.2773	82.1061	85.6344	24.85	16.0336	28.14	130	110	129
MM73	115.5	99.6	117.2	24.7	22	23.6	11	7.6	7.8	180.314	137.4	182.606	20	18	20	209.936	158.579	211.225	85.8897	87.094	86.4507	40.929	18.8388	30.21	140	110	139
MM73	116.52	95.8	117.8	25.1955	23.6	22.8	11.7601	8.4	7.6	189.181	122.8	162.794	20	20	20.5	210.25	126.012	186.812	84.78	90.1219	87.1429	45.3554	17.6292	28.17	140	110	138
MM73	116.8	92.8	117	25.87	21.8	23.6	11.25	6.8	7.6	185.6	105.2	161.067	21	19	20	209.936	119.465	199.208	85.8897	68.5981	80.8534	43.5	13.14	26.36	140	110	140
MTU1010	94.6	83.2	95	23.9	21.6	23	16.5	6.8	12	110.858	80.6	96.5	21	19	20.5	127.96	85.5595	111.5	86.6351	88.3173	86.5471	38.026	10.393	23.17	130	110	130
MTU1010	95.54	84	100	24.2145	21.8	22	17.4574	8.2	9	113.231	100.6	113.778	21	20	21	130.98	109.008	123.778	86.78	79.93	91.921	40.747	15.4812	20.45	130	110	129
MTU1010	93.87	79.6	98	25.21	20	24.5	17.25	7.8	7	112.35	81.8	124.857	20	21	21	127.96	93.2524	142.714	86.6351	80.7906	87.4875	39.45	11.913	19.21	130	110	131
		LSD - M4											LSD-M5											LSD-M6
Dependent Variable			Mean Difference (I-J)	Std. Error	Sig.	95% Confidence Interval				Dependent Variable			Mean Difference (I-J)	Std. Error	Sig.	95% Confidence Interval				Dependent Variable			Mean Difference (I-J)	Std. Error	Sig.	95% Confidence Interval
						Lower Bound	Upper Bound									Lower Bound	Upper Bound									Lower Bound	Upper Bound
PH(cm)	MTU1010	MM11	-5.06000*	0.67319	7.07629e-06	-6.52676	-3.59324			PH(cm)	MTU1010	MM11	-13.68333*	0.67319	1.15469e-10	-15.1501	-12.2166			PH(cm)	MTU1010	MM11	-19.0667*	1.77514	1.64568e-07	-22.9344	-15.199
		MM151	-18.74333*	0.67319	2.84919e-12	-20.2101	-17.2766					MM73	8.29000*	0.67319	3.62297e-08	6.82324	9.75676					MM151	-24.9333*	1.77514	8.22066e-09	-28.801	-21.0656
		MM152	3.23000*	0.67319	0.000434979	1.76324	4.69676					MM151	-1.65000*	0.67319	0.0305364	-3.11676	-0.183244					MM152	-18.7333*	1.77514	1.99565e-07	-22.601	-14.8656
		MM155	-6.71000*	0.67319	3.70963e-07	-8.17676	-5.24324					MM152	-16.54333*	0.67319	1.24441e-11	-18.0101	-15.0766					MM155	-8.9333*	1.77514	0.000292962	-12.801	-5.06564
		MM73	-21.60333*	0.67319	5.29385e-13	-23.0701	-20.1366					MM155	5.06000*	0.67319	7.07629e-06	3.59324	6.52676					MM73	-19.6667*	1.77514	1.17118e-07	-23.5344	-15.799
PL (cm)	MTU1010	MM11	-2.4079305*	0.653368	0.00311782	-3.8315	-0.984364			PL (cm)	MTU1010	MM11	2.1387728*	0.653368	0.0066604	0.715206	3.56234			PL (cm)	MTU1010	MM11	-2.23333	1.11089	0.0674126	-4.65375	0.187086
		MM151	-0.269158	0.653368	0.687636	-1.69272	1.15441					MM73	1.9160859*	0.653368	0.0125426	0.492519	3.33965					MM151	0.433333	1.11089	0.703314	-1.98709	2.85375
		MM152	-0.491845	0.653368	0.466092	-1.91541	0.931722					MM151	2.4352963*	0.653368	0.00288815	1.01173	3.85886					MM152	-0.366667	1.11089	0.747041	-2.78709	2.05375
		MM155	0.0273658	0.653368	0.96728	-1.3962	1.45093					MM152	1.5942406*	0.653368	0.0311559	0.170674	3.01781					MM155	-2.8666667*	1.11089	0.0240749	-5.28709	-0.446248
		MM73	-0.81369	0.653368	0.236763	-2.23726	0.609877					MM155	2.4079305*	0.653368	0.00311782	0.984364	3.8315					MM73	-0.166667	1.11089	0.883233	-2.58709	2.25375
NP	MTU1010	MM11	3.6792444*	0.510553	1.07721e-05	2.56684	4.79164			NP/P	MTU1010	MM11	-0.35302	0.510553	0.502443	-1.46542	0.75938			NP	MTU1010	MM11	0.466667	0.949074	0.631797	-1.60119	2.53452
		MM151	3.3262243*	0.510553	2.87292e-05	2.21382	4.43862					MM73	-1.9127317*	0.510553	0.00278927	-3.02513	-0.800332					MM151	1.6	0.949074	0.117627	-0.467854	3.66785
		MM152	1.7665127*	0.510553	0.00471718	0.654113	2.87891					MM151	1.7219204*	0.510553	0.00554291	0.609521	2.83432					MM152	1.53333	0.949074	0.132148	-0.53452	3.60119
		MM155	5.4011648*	0.510553	1.94301e-07	4.28877	6.51356					MM152	2.0531923*	0.510553	0.00169487	0.940793	3.16559					MM155	-0.4	0.949074	0.680868	-2.46785	1.66785
		MM73	5.7324367*	0.510553	1.01093e-07	4.62004	6.84484					MM155	-3.6792444*	0.510553	1.07721e-05	-4.79164	-2.56684					MM73	1.66667	0.949074	0.104537	-0.401187	3.73452
NFG	MTU1010	MM11	-172.5775648*	4.61229	8.52982e-14	-182.627	-162.528			NFG/P	MTU1010	MM11	106.3043799*	4.61229	2.64688e-11	96.2551	116.354			NFG	MTU1010	MM11	-113.0959059*	11.7614	5.45915e-07	-138.722	-87.47
		MM151	-66.2731849*	4.61229	6.3477e-09	-76.3225	-56.2239					MM73	170.8722624*	4.61229	9.60021e-14	160.823	180.922					MM151	-51.4002646*	11.7614	0.000911777	-77.0261	-25.7744
		MM152	-1.7053	4.61229	0.718026	-11.7546	8.34402					MM151	181.9695198*	4.61229	4.53771e-14	171.92	192.019					MM152	-29.3464073*	11.7614	0.0281649	-54.9723	-3.72055
		MM155	9.39196	4.61229	0.064411	-0.657371	19.4413					MM152	99.6924571*	4.61229	5.6245e-11	89.6431	109.742					MM155	-18.2828	11.7614	0.146037	-43.9086	7.34307
		MM73	-72.8851077*	4.61229	2.13868e-09	-82.9344	-62.8358					MM155	172.5775648*	4.61229	8.52982e-14	162.528	182.627					MM73	-57.1102910*	11.7614	0.000394383	-82.7361	-31.4844
TSW (g)	MTU1010	MM11	3.3333*	0.440959	6.6833e-06	2.37257	4.2941			TSW (g)	MTU1010	MM11	-5.8333*	0.440959	1.62049e-08	-6.7941	-4.87257			TSW (g)	MTU1010	MM11	3.3333*	0.346944	5.50915e-07	2.57741	4.08926
		MM151	-2.5000*	0.440959	0.000104026	-3.46077	-1.53923					MM73	-3.0000*	0.440959	1.89382e-05	-3.96077	-2.03923					MM151	-2.3333*	0.346944	2.11738e-05	-3.08926	-1.57741
		MM152	0.333333	0.440959	0.464273	-0.627433	1.2941					MM151	-6.0000*	0.440959	1.17858e-08	-6.96077	-5.03923					MM152	.8333*	0.346944	0.0334014	0.0774066	1.58926
		MM155	-2.6667*	0.440959	5.78125e-05	-3.62743	-1.7059					MM152	-3.0000*	0.440959	1.89382e-05	-3.96077	-2.03923					MM155	-1.8333*	0.346944	0.000193258	-2.58926	-1.07741
		MM73	0.333333	0.440959	0.464273	-0.627433	1.2941					MM155	-3.3333*	0.440959	6.6833e-06	-4.2941	-2.37257					MM73	0.666667	0.346944	0.0787302	-0.0892601	1.42259
NSP/P	MTU1010	MM11	-218.8959594*	0.854654	8.44478e-24	-220.758	-217.034			NSP/P	MTU1010	MM11	148.6547885*	0.854654	8.76552e-22	146.793	150.517			GYP (g)	MTU1010	MM11	-14.6366667*	1.85456	4.31854e-06	-18.6774	-10.5959
		MM151	-70.2411708*	0.854654	7.02244e-18	-72.1033	-68.379					MM73	198.8405489*	0.854654	2.67478e-23	196.978	200.703					MM151	-7.9733333*	1.85456	0.00103313	-12.0141	-3.9326
		MM152	-20.0554105*	0.854654	2.14258e-11	-21.9175	-18.1933					MM151	211.2099207*	0.854654	1.29669e-23	209.348	213.072					MM152	-4.8766667*	1.85456	0.0219936	-8.9174	-0.835934
		MM155	-7.6860386*	0.854654	1.11299e-06	-9.54817	-5.82391					MM152	137.8218403*	0.854654	2.17246e-21	135.96	139.684					MM155	-6.2300000*	1.85456	0.00568162	-10.2707	-2.18927
		MM73	-81.0741191*	0.854654	1.25914e-18	-82.9363	-79.212					MM155	218.8959594*	0.854654	8.44478e-24	217.034	220.758					MM73	-7.3033333*	1.85456	0.00196984	-11.3441	-3.2626
SF (%)	MTU1010	MM11	8.3891172*	0.36535	2.76598e-11	7.59309	9.18515			SF (%)	MTU1010	MM11	-6.0177901*	0.36535	1.32713e-09	-6.81382	-5.22176			NSP	MTU1010	MM11	-144.1435250*	15.2921	6.75694e-07	-177.462	-110.825
		MM151	2.3713271*	0.36535	2.9774e-05	1.5753	3.16736					MM73	6.6815217*	0.36535	3.95448e-10	5.88549	7.47755					MM151	-65.9974074*	15.2921	0.00100354	-99.316	-32.6788
		MM152	15.0706389*	0.36535	2.66881e-14	14.2746	15.8667					MM151	3.6827541*	0.36535	3.28537e-07	2.88673	4.47878					MM152	-50.2149754*	15.2921	0.00653488	-83.5336	-16.8964
		MM155	12.0718713*	0.36535	3.74245e-13	11.2758	12.8679					MM152	-7.2255085*	0.36535	1.58983e-10	-8.02154	-6.42948					MM155	-39.5360621*	15.2921	0.0238595	-72.8547	-6.21747
		MM73	1.1636087*	0.36535	0.0078492	0.36758	1.95964					MM155	-8.3891172*	0.36535	2.76598e-11	-9.18515	-7.59309					MM73	-73.0844709*	15.2921	0.000449143	-106.403	-39.7659
DM	MTU1010	MM11	-9.000*	0.666667	1.28842e-08	-10.4525	-7.54746			DM	MTU1010	MM11	18.667*	0.666667	2.6653e-12	17.2141	20.1192			SF (%)	MTU1010	MM11	5.39218	4.0587	0.208708	-3.45096	14.2353
		MM151	9.667*	0.666667	5.7233e-09	8.21412	11.1192					MM73	19.000*	0.666667	2.16159e-12	17.5475	20.4525					MM151	3.47401	4.0587	0.408796	-5.36913	12.3172
		MM152	10.000*	0.666667	3.88643e-09	8.54746	11.4525					MM151	9.667*	0.666667	5.7233e-09	8.21412	11.1192					MM152	7.89177	4.0587	0.0756611	-0.951374	16.7349
		MM155	0.666667	0.666667	0.337049	-0.785875	2.11921					MM152	0.333333	0.666667	0.626117	-1.11921	1.78588					MM155	10.4921530*	4.0587	0.0238723	1.64901	19.3353
		MM73	-8.667*	0.666667	1.97263e-08	-10.1192	-7.21412					MM155	9.000*	0.666667	1.28842e-08	7.54746	10.4525					MM73	3.83618	4.0587	0.363213	-5.00696	12.6793
GY/P (g)	MTU1010	MM11	-20.2565238*	1.95464	2.43226e-07	-24.5153	-15.9977			GY/P (g)	MTU1010	MM11	11.2463837*	1.95464	9.11058e-05	6.98759	15.5052			DM	MTU1010	MM11	-9.667*	0.638285	3.48202e-09	-11.0574	-8.27596
		MM151	-9.0101401*	1.95464	0.000600868	-13.2689	-4.75134					MM73	27.4639752*	1.95464	8.18892e-09	23.2052	31.7228					MM151	-1	0.638285	0.143163	-2.3907	0.390703
		MM152	7.2074514*	1.95464	0.00310677	2.94865	11.4662					MM151	33.9730588*	1.95464	7.1337e-10	29.7143	38.2319					MM152	10.000*	0.638285	2.36078e-09	8.6093	11.3907
		MM155	13.7165350*	1.95464	1.39981e-05	9.45774	17.9753					MM152	16.4027414*	1.95464	2.29722e-06	12.1439	20.6615					MM155	0.333333	0.638285	0.611013	-1.05737	1.72404
		MM73	-3.85378	1.95464	0.0721549	-8.11258	0.405015					MM155	20.2565238*	1.95464	2.43226e-07	15.9977	24.5153					MM73	-9.000*	0.638285	7.86723e-09	-10.3907	-7.6093

## Sheet: Table_S1B
			PH	PL	NP	FG	TSW	GYP	NSP	SF %	DTM	RWC	SPAD	SLA	RMI
MTU1010	Control	Rep 1	83.2	21.6	6.8	80.6	19	10.393	85.5595	94.2034	115	85.6035	37.34	155.777	18.54
MTU1010	Control	Rep 2	84	21.8	8.2	100.6	20	15.4812	109.008	92.2869	115	89.6948	40.12	185.81	15.87
MTU1010	Control	Rep 3	79.6	20	7.8	81.8	21	11.913	93.2524	87.7189	115	87.1197	37.72	180.675	16.78
		Mean	82.2667	21.1333	7.6	87.6667	20	12.5957	95.9399	91.4031	115	87.4727	38.3933	174.087	17.0633
MM11	Control	Rep 1	91.8	24.4	6.2	173.9	15	15.576	191.003	91.0458	120	86.3568	41.12	143.477	15.76
MM11	Control	Rep 2	91.8	24.6	7.8	183.21	17	17.991	199.52	91.8253	120	87.193	40.54	150.453	17.48
MM11	Control	Rep 3	91.8	24.6	6.2	193.29	17	15.255	214.217	90.2309	120	86.8443	39.54	139.515	16.45
		Mean	91.8	24.5333	6.73333	183.467	16.3333	16.274	201.58	91.0143	120	86.7981	40.4	144.481	16.5633
MTU1010	Drought stress	Rep 1	82.4	21.2	10.2	68.2	17	10.6259	83.9019	81.2854	112	64.8313	41.92	168.942	35.4665
MTU1010	Drought stress	Rep 2	85	22.4	7.6	52.6	16	9.39616	78.2221	67.2444	113	67.393	43.6	164.239	39.65
MTU1010	Drought stress	Rep 3	86.2	21.6	9.8	70.6	17	10.462	82.8431	85.2213	112	60.2862	41.2	153.735	37.598
		Mean	84.5333	21.7333	9.2	63.8	16.6667	10.1613	81.6557	77.917	112.333	64.1701	42.24	162.305	37.5715
MM11	Drought stress	Rep 1	82.5	26.25	6.1	133.79	14	11.8157	211.01	63.4046	125	62.4364	40.06	124.983	24.789
MM11	Drought stress	Rep 2	86	26.75	6	126.5	15	12.175	193.93	65.2297	124	59.0756	39.26	99.195	24.5675
MM11	Drought stress	Rep 3	85	24.4	5.9	137.82	14	10.3039	202.888	67.929	153	62.8011	35.54	134.914	23.569
		Mean	84.5	25.8	6	132.703	14.3333	11.4315	202.609	65.5211	134	61.4377	38.2867	119.697	24.3085
				Sum of Squares	df	Mean Square	F	Sig.			Multiple Comparisons
		PH	Between Groups	155.329	3	51.776	16.546	0.001			LSD
			Within Groups	25.033	8	3.129					Dependent Variable			Mean Difference (I-J)	Std. Error	Sig.	95% Confidence Interval
			Total	180.363	11												Lower Bound	Upper Bound
		PL	Between Groups	44.76	3	14.92	20.633	0			PH	MTU1010-C	MM11-C	-9.5333333*	1.44434	0	-12.864	-6.20268
			Within Groups	5.785	8	0.723							MTU1010-S	-2.26667	1.44434	0.155	-5.59732	1.06398
			Total	50.545	11								MM11-S	-2.23333	1.44434	0.161	-5.56398	1.09732
		NP	Between Groups	17.05	3	5.683	6.8	0.014				MM11-C	MTU1010-C	9.5333333*	1.44434	0	6.20268	12.864
			Within Groups	6.687	8	0.836							MTU1010-S	7.2666667*	1.44434	0.001	3.93602	10.5973
			Total	23.737	11								MM11-S	7.3000000*	1.44434	0.001	3.96935	10.6306
		FG	Between Groups	25065.2	3	8355.06	95.953	0				MTU1010-S	MTU1010-C	2.26667	1.44434	0.155	-1.06398	5.59732
			Within Groups	696.594	8	87.074							MM11-C	-7.2666667*	1.44434	0.001	-10.5973	-3.93602
			Total	25761.8	11								MM11-S	0.0333333	1.44434	0.982	-3.29732	3.36398
		TSW	Between Groups	49.667	3	16.556	22.074	0				MM11-S	MTU1010-C	2.23333	1.44434	0.161	-1.09732	5.56398
			Within Groups	6	8	0.75							MM11-C	-7.3000000*	1.44434	0.001	-10.6306	-3.96935
			Total	55.667	11								MTU1010-S	-0.0333333	1.44434	0.982	-3.36398	3.29732
		GYP	Between Groups	62.429	3	20.81	7.935	0.009			PL	MTU1010-C	MM11-C	-3.40000*	0.69432	0.001	-5.0011	-1.7989
			Within Groups	20.981	8	2.623							MTU1010-S	-0.6	0.69432	0.413	-2.2011	1.0011
			Total	83.41	11								MM11-S	-4.66667*	0.69432	0	-6.2678	-3.0656
		SNP	Between Groups	38816.2	3	12938.7	142.618	0				MM11-C	MTU1010-C	3.40000*	0.69432	0.001	1.7989	5.0011
			Within Groups	725.787	8	90.723							MTU1010-S	2.80000*	0.69432	0.004	1.1989	4.4011
			Total	39542	11								MM11-S	-1.26667	0.69432	0.106	-2.8678	0.3344
		SF	Between Groups	1371.38	3	457.127	17.215	0.001				MTU1010-S	MTU1010-C	0.6	0.69432	0.413	-1.0011	2.2011
			Within Groups	212.434	8	26.554							MM11-C	-2.80000*	0.69432	0.004	-4.4011	-1.1989
			Total	1583.81	11								MM11-S	-4.06667*	0.69432	0	-5.6678	-2.4656
		DTM	Between Groups	838	3	279.333	4.118	0.049				MM11-S	MTU1010-C	4.66667*	0.69432	0	3.0656	6.2678
			Within Groups	542.667	8	67.833							MM11-C	1.26667	0.69432	0.106	-0.3344	2.8678
			Total	1380.67	11								MTU1010-S	4.06667*	0.69432	0	2.4656	5.6678
		RWC	Between Groups	1787.94	3	595.98	110.229	0			NP	MTU1010-C	MM11-C	0.866667	0.746473	0.279	-0.854704	2.58804
			Within Groups	43.254	8	5.407							MTU1010-S	-1.6	0.746473	0.064	-3.32137	0.12137
			Total	1831.19	11								MM11-S	1.6	0.746473	0.064	-0.12137	3.32137
		SPAD	Between Groups	31.737	3	10.579	4.13	0.048				MM11-C	MTU1010-C	-0.866667	0.746473	0.279	-2.58804	0.854704
			Within Groups	20.492	8	2.561							MTU1010-S	-2.4666667*	0.746473	0.011	-4.18804	-0.745296
			Total	52.228	11								MM11-S	0.733333	0.746473	0.355	-0.988037	2.4547
		SLA	Between Groups	5040.76	3	1680.25	9.751	0.005				MTU1010-S	MTU1010-C	1.6	0.746473	0.064	-0.12137	3.32137
			Within Groups	1378.52	8	172.314							MM11-C	2.4666667*	0.746473	0.011	0.745296	4.18804
			Total	6419.27	11								MM11-S	3.2000000*	0.746473	0.003	1.47863	4.92137
		RMI	Between Groups	862.923	3	287.641	155.69	0				MM11-S	MTU1010-C	-1.6	0.746473	0.064	-3.32137	0.12137
			Within Groups	14.78	8	1.848							MM11-C	-0.733333	0.746473	0.355	-2.4547	0.988037
			Total	877.703	11								MTU1010-S	-3.2000000*	0.746473	0.003	-4.92137	-1.47863
											FG	MTU1010-C	MM11-C	-95.8000000*	7.61902	0	-113.369	-78.2305
													MTU1010-S	23.8666667*	7.61902	0.014	6.29717	41.4362
													MM11-S	-45.0366667*	7.61902	0	-62.6062	-27.4672
												MM11-C	MTU1010-C	95.8000000*	7.61902	0	78.2305	113.369
													MTU1010-S	119.6666667*	7.61902	0	102.097	137.236
													MM11-S	50.7633333*	7.61902	0	33.1938	68.3328
												MTU1010-S	MTU1010-C	-23.8666667*	7.61902	0.014	-41.4362	-6.29717
													MM11-C	-119.6666667*	7.61902	0	-137.236	-102.097
													MM11-S	-68.9033333*	7.61902	0	-86.4728	-51.3338
												MM11-S	MTU1010-C	45.0366667*	7.61902	0	27.4672	62.6062
													MM11-C	-50.7633333*	7.61902	0	-68.3328	-33.1938
													MTU1010-S	68.9033333*	7.61902	0	51.3338	86.4728
											TSW	MTU1010-C	MM11-C	3.667*	0.707	0.001	2.04	5.3
													MTU1010-S	3.333*	0.707	0.002	1.7	4.96
													MM11-S	5.667*	0.707	0	4.04	7.3
												MM11-C	MTU1010-C	-3.667*	0.707	0.001	-5.3	-2.04
													MTU1010-S	-0.333	0.707	0.65	-1.96	1.3
													MM11-S	2.000*	0.707	0.022	0.37	3.63
												MTU1010-S	MTU1010-C	-3.333*	0.707	0.002	-4.96	-1.7
													MM11-C	0.333	0.707	0.65	-1.3	1.96
													MM11-S	2.333*	0.707	0.011	0.7	3.96
												MM11-S	MTU1010-C	-5.667*	0.707	0	-7.3	-4.04
													MM11-C	-2.000*	0.707	0.022	-3.63	-0.37
													MTU1010-S	-2.333*	0.707	0.011	-3.96	-0.7
											GYP	MTU1010-C	MM11-C	-3.6782667*	1.32228	0.024	-6.72746	-0.629077
													MTU1010-S	2.4344	1.32228	0.103	-0.61479	5.48359
													MM11-S	1.1642	1.32228	0.404	-1.88499	4.21339
												MM11-C	MTU1010-C	3.6782667*	1.32228	0.024	0.629077	6.72746
													MTU1010-S	6.1126667*	1.32228	0.002	3.06348	9.16186
													MM11-S	4.8424673*	1.32228	0.006	1.79328	7.89166
												MTU1010-S	MTU1010-C	-2.4344	1.32228	0.103	-5.48359	0.61479
													MM11-C	-6.1126667*	1.32228	0.002	-9.16186	-3.06348
													MM11-S	-1.2702	1.32228	0.365	-4.31939	1.77899
												MM11-S	MTU1010-C	-1.1642	1.32228	0.404	-4.21339	1.88499
													MM11-C	-4.8424673*	1.32228	0.006	-7.89166	-1.79328
													MTU1010-S	1.2702	1.32228	0.365	-1.77899	4.31939
											SNP	MTU1010-C	MM11-C	-105.6401587*	7.77703	0	-123.574	-87.7063
													MTU1010-S	14.2842	7.77703	0.104	-3.64967	32.2181
													MM11-S	-106.6695238*	7.77703	0	-124.603	-88.7357
												MM11-C	MTU1010-C	105.6401587*	7.77703	0	87.7063	123.574
													MTU1010-S	119.9243612*	7.77703	0	101.99	137.858
													MM11-S	-1.02937	7.77703	0.898	-18.9632	16.9045
												MTU1010-S	MTU1010-C	-14.2842	7.77703	0.104	-32.2181	3.64967
													MM11-C	-119.9243612*	7.77703	0	-137.858	-101.99
													MM11-S	-120.9537263*	7.77703	0	-138.888	-103.02
												MM11-S	MTU1010-C	106.6695238*	7.77703	0	88.7357	124.603
													MM11-C	1.02937	7.77703	0.898	-16.9045	18.9632
													MTU1010-S	120.9537263*	7.77703	0	103.02	138.888
											SF	MTU1010-C	MM11-C	0.369128	4.20747	0.932	-9.33332	10.0716
													MTU1010-S	13.4860564*	4.20747	0.013	3.78361	23.1885
													MM11-S	25.8819987*	4.20747	0	16.1796	35.5844
												MM11-C	MTU1010-C	-0.369128	4.20747	0.932	-10.0716	9.33332
													MTU1010-S	13.1169281*	4.20747	0.014	3.41448	22.8194
													MM11-S	25.5128705*	4.20747	0	15.8104	35.2153
												MTU1010-S	MTU1010-C	-13.4860564*	4.20747	0.013	-23.1885	-3.78361
													MM11-C	-13.1169281*	4.20747	0.014	-22.8194	-3.41448
													MM11-S	12.3959424*	4.20747	0.019	2.6935	22.0984
												MM11-S	MTU1010-C	-25.8819987*	4.20747	0	-35.5844	-16.1796
													MM11-C	-25.5128705*	4.20747	0	-35.2153	-15.8104
													MTU1010-S	-12.3959424*	4.20747	0.019	-22.0984	-2.6935
											DTM	MTU1010-C	MM11-C	-5	6.725	0.478	-20.51	10.51
													MTU1010-S	2.667	6.725	0.702	-12.84	18.17
													MM11-S	-19.000*	6.725	0.022	-34.51	-3.49
												MM11-C	MTU1010-C	5	6.725	0.478	-10.51	20.51
													MTU1010-S	7.667	6.725	0.287	-7.84	23.17
													MM11-S	-14	6.725	0.071	-29.51	1.51
												MTU1010-S	MTU1010-C	-2.667	6.725	0.702	-18.17	12.84
													MM11-C	-7.667	6.725	0.287	-23.17	7.84
													MM11-S	-21.667*	6.725	0.012	-37.17	-6.16
												MM11-S	MTU1010-C	19.000*	6.725	0.022	3.49	34.51
													MM11-C	14	6.725	0.071	-1.51	29.51
													MTU1010-S	21.667*	6.725	0.012	6.16	37.17
											RWC	MTU1010-C	MM11-C	0.6746	1.89855	0.732	-3.70347	5.05267
													MTU1010-S	23.3025323*	1.89855	0	18.9245	27.6806
													MM11-S	26.0349771*	1.89855	0	21.6569	30.413
												MM11-C	MTU1010-C	-0.6746	1.89855	0.732	-5.05267	3.70347
													MTU1010-S	22.6279322*	1.89855	0	18.2499	27.006
													MM11-S	25.3603770*	1.89855	0	20.9823	29.7384
												MTU1010-S	MTU1010-C	-23.3025323*	1.89855	0	-27.6806	-18.9245
													MM11-C	-22.6279322*	1.89855	0	-27.006	-18.2499
													MM11-S	2.73244	1.89855	0.188	-1.64562	7.11051
												MM11-S	MTU1010-C	-26.0349771*	1.89855	0	-30.413	-21.6569
													MM11-C	-25.3603770*	1.89855	0	-29.7384	-20.9823
													MTU1010-S	-2.73244	1.89855	0.188	-7.11051	1.64562
											SPAD	MTU1010-C	MM11-C	-2.00667	1.30677	0.163	-5.02008	1.00675
													MTU1010-S	-3.8466667*	1.30677	0.019	-6.86008	-0.833253
													MM11-S	0.106667	1.30677	0.937	-2.90675	3.12008
												MM11-C	MTU1010-C	2.00667	1.30677	0.163	-1.00675	5.02008
													MTU1010-S	-1.84	1.30677	0.197	-4.85341	1.17341
													MM11-S	2.11333	1.30677	0.144	-0.900081	5.12675
												MTU1010-S	MTU1010-C	3.8466667*	1.30677	0.019	0.833253	6.86008
													MM11-C	1.84	1.30677	0.197	-1.17341	4.85341
													MM11-S	3.9533333*	1.30677	0.016	0.939919	6.96675
												MM11-S	MTU1010-C	-0.106667	1.30677	0.937	-3.12008	2.90675
													MM11-C	-2.11333	1.30677	0.144	-5.12675	0.900081
													MTU1010-S	-3.9533333*	1.30677	0.016	-6.96675	-0.939919
											SLA	MTU1010-C	MM11-C	29.6060829*	10.718	0.025	4.89025	54.3219
													MTU1010-S	11.782	10.718	0.304	-12.9339	36.4978
													MM11-S	54.3900857*	10.718	0.001	29.6743	79.1059
												MM11-C	MTU1010-C	-29.6060829*	10.718	0.025	-54.3219	-4.89025
													MTU1010-S	-17.8241	10.718	0.135	-42.5399	6.89172
													MM11-S	24.7840028*	10.718	0.05	0.068173	49.4998
												MTU1010-S	MTU1010-C	-11.782	10.718	0.304	-36.4978	12.9339
													MM11-C	17.8241	10.718	0.135	-6.89172	42.5399
													MM11-S	42.6081079*	10.718	0.004	17.8923	67.3239
												MM11-S	MTU1010-C	-54.3900857*	10.718	0.001	-79.1059	-29.6743
													MM11-C	-24.7840028*	10.718	0.05	-49.4998	-0.068173
													MTU1010-S	-42.6081079*	10.718	0.004	-67.3239	-17.8923
											RMI	MTU1010-C	MM11-C	0.5	1.10981	0.664	-2.05923	3.05923
													MTU1010-S	-20.5081537*	1.10981	0	-23.0674	-17.9489
													MM11-S	-7.2451580*	1.10981	0	-9.80439	-4.68593
												MM11-C	MTU1010-C	-0.5	1.10981	0.664	-3.05923	2.05923
													MTU1010-S	-21.0081537*	1.10981	0	-23.5674	-18.4489
													MM11-S	-7.7451580*	1.10981	0	-10.3044	-5.18593
												MTU1010-S	MTU1010-C	20.5081537*	1.10981	0	17.9489	23.0674
													MM11-C	21.0081537*	1.10981	0	18.4489	23.5674
													MM11-S	13.2629957*	1.10981	0	10.7038	15.8222
												MM11-S	MTU1010-C	7.2451580*	1.10981	0	4.68593	9.80439
													MM11-C	7.7451580*	1.10981	0	5.18593	10.3044
													MTU1010-S	-13.2629957*	1.10981	0	-15.8222	-10.7038
											*. The mean difference is significant at the 0.05 level.

## Sheet: Table_S1C
							Yield attributes																										Physiological attributes														Biochemical attributes
	PH (cm)		CL (cm)		PL (cm)		NT		NP		NFG/P		Chaffy		SF (%)		NSP/P		TSW (g)		GY/P						RWC (%)		SLA (cm2 g-1)		P n (µmol m-2 s-1)		gs (mol m–2 s–1)		Transpiration rate (mmol m−2 s −1)		Intercellular CO2 level		WUEi(μmol CO2/ mmol H2O)		iWUE (μmol mol–1)				Proline(μg mg-1 protein)		MDA (nmol/mg protein)		CAT ( u/mg protein)
Sample (Replications)	Control	Drought	Control	Drought	Control	Drought	Control	Drought	Control	Drought	Control	Drought	Control	Drought	Control	Drought	Control	Drought	Control	Drought	Control	Drought				Sample (Replications)	Control	Drought	Control	Drought	Control	Drought	Control	Drought	Control	Drought	Control	Drought	Control	Drought	Control	Drought		Sample (Replications)	Control	Drought	Control	Drought	Control
MTU1010	81	71	61	51	20	20	14	8	10	7	155.2	98.4286	24.5	56.2857	86.3662	63.6196	179.7	154.714	21.16	19.72	31.52	13.5871				MTU1010	78.5714	52.6316	155.41	137.18	14.4	7.12	0.946	0.892	5.7	0.832	191	326	2.52632	8.55769	15.222	7.98206		MTU1010	1.71077	20.6661	0.0967742	0.16129	1.3766
MTU1010	84	75	63	55	21	20	8	13	7	10	130.286	82.7273	20.2857	49	86.5275	62.8019	150.571	131.727	20.2	19.21	19.12	15.8919				MTU1010	89.4737	58.8235	151.03	134.88	15.8	7.21	0.91	0.786	5.96	1.164	214	331	2.65101	6.19416	17.3626	9.17303		MTU1010	1.82482	20.8029	0.083871	0.135484	1.74202
MTU1010	81	76	61	59	20	17	8	11	7	10	121.714	81.2	22.2857	38	84.5238	68.1208	144	119.2	21.21	20.13	18.15	16.3456				MTU1010	88.2353	53.68	155.31	136.18	15.6	6.97	1.032	0.91	5.96	0.928	182	337	2.61745	7.51078	15.1163	7.65934		MTU1010	1.82482	20.5748	0.083871	0.167742	1.54924
MTU1010	86	79	64	63	22	16	7	13	7	10	146.143	103.818	9.71429	28.1	93.7672	78.6989	155.857	131.918	21.78	19.04	20.12	19.767				MTU1010	91.3043	59.5217	155.01	135.89	14.6	7.41	1.3	1.1555	4.74	0.9715	178	411	3.08017	7.62738	11.2308	6.41281
MTU1010	87	79	65	59	22	20	9	10	8	9	105.625	101.333	9.875	22	91.4502	82.1622	115.5	123.333	20.51	18.33	19.23	16.717				MTU1010	92.8571	55	152.01	135.58	15.4	7.34	1.032	0.91	5.96	0.928	182	337	2.58389	7.90948	14.9225	8.06593		MM11	2.03011	22.1031	0.122581	0.174194	1.57835
MTU1010	84	77	63	60	21	17	9	12	9	10	108.667	109.182	11.3333	28.3636	90.5556	79.3787	120	137.545	20.9	18.45	20.45	20.144				MTU1010	89.4737	58.8235	153.14	137.68	15.75	7.26	1.032	0.91	5.96	0.928	182	337	2.64262	7.82328	15.2616	7.97802		MM11	1.96168	22.1031	0.109677	0.148387	0.997388
MTU1010	88	76	67	54	21	22	13	8	12	7	115.5	91.4286	10	29	92.0319	75.9193	125.5	120.429	20.81	19.08	27.89	12.2112																						MM11	1.64234	22.1715	0.109677	0.206452	1.1379
MTU1010	82	80	61	60	21	20	8	9	8	8	118.125	87.25	13	30.14	90.0858	74.3249	131.125	117.39	20.18	20.01	20.15	13.967				MM11	91.8919	56.45	143.66	123.52	16.4	7.89	1.224	0.83	3.56	0.628	156	302	4.60674	12.5637	13.3987	9.50602
MTU1010	88	79	67	63	21	16	12	13	12	10	103.75	103.818	10.3333	28.1	90.9423	78.6989	114.083	131.918	21.02	18.56	27.16	19.2687				MM11	94.2857	51.21	140.94	124.59	16.1	8.21	1.304	0.852	3.78	0.548	172	295	4.25926	14.9818	12.3466	9.63615
MTU1010	88	75	68	55	20	20	11	13	11	10	100.182	82.7273	12.3636	49	89.0145	62.8019	112.545	131.727	21.02	18.45	23.48	15.2632				MM11	80.7692	51.1628	142.66	124.73	17.2	8.24	1.194	1.002	3.9	0.774	159	289	4.41026	10.646	14.4054	8.22355
																										MM11	77.7778	52.36	144.66	123.47	18.5	8.02	1.242	1.164	3.16	0.69	155	295	5.85443	11.6232	14.8953	6.89003
MM11	93	84	68	58	25	26	8	9	8	6	210.125	198.5	19.5	57.8333	91.5079	77.4382	229.625	256.333	18.89	16.9	32.04	20.1279				MM11	90.9091	56.12	143.52	123.52	15.7	8.36	1.304	0.852	3.78	0.548	172	295	4.15344	15.2555	12.0399	9.81221
MM11	92	82	68	58	24	24	10	9	8	7	223.625	178.714	26.875	42.2857	89.2715	80.8662	250.5	221	19.04	15.98	35.14	19.991				MM11	90.9091	54.21	143.8	125.59	15.9	8.29	1.304	0.852	3.78	0.548	172	295	4.20635	15.1277	12.1933	9.73005
MM11	92	89	68	65	24	24	9	9	8	8	226.5	171.143	30.125	45	88.2611	79.1804	256.625	216.143	19.43	16.78	36.02	22.9742
MM11	94	83	70	60	24	23	9	6	7	6	220	184.2	26.2857	51.8	89.3271	78.0508	246.286	236	19.02	16.97	30.12	18.8437
MM11	91	84	68	62	23	22	9	8	8	7	221.75	185.857	19.25	40.1	92.0124	82.2533	241	225.957	19.45	17.01	34.68	22.13
MM11	94	85	70	65	24	20	8	8	8	7	222.75	207.143	16.875	55.5714	92.9577	78.8472	239.625	262.714	18.95	16.87	34.56	24.4615
MM11	96	84	72	60	24	24	10	9	10	9	210.2	177.556	20	55.5556	91.3119	76.1678	230.2	233.111	19.02	17.12	40.12	27.3578
MM11	97	88	73	64	24	24	6	8	6	7	213.167	192.857	17	71.4286	92.614	72.973	230.167	264.286	19.14	17.08	25.04	23.058
MM11	92	85	66	65	26	20	7	8	7	7	206.857	207.143	14	55.5714	93.6611	78.8472	220.857	262.714	18.98	17.2	28.47	24.94
MM11	96	82	72	58	24	24	10	9	10	7	210.2	178.714	20	42.2857	91.3119	80.8662	230.2	221	18.96	17.45	38.78	21.83
			LSD
Dependent Variable			Mean Difference (I-J)	Std. Error	Sig.	95% Confidence Interval
						Lower Bound	Upper Bound
PH	MTU1010 C	MM11C	-8.8055556*	1.50693	0.000385662	-12.2805	-5.33057
		MTU1010 D	8.1111111*	1.50693	0.000659626	4.63613	11.5861
		MM11 D	0.138889	1.50693	0.928832	-3.33609	3.61387
	MM11C	MTU1010 C	8.8055556*	1.50693	0.000385662	5.33057	12.2805
		MTU1010 D	16.9166667*	1.50693	3.55765e-06	13.4417	20.3916
		MM11 D	8.9444444*	1.50693	0.000347567	5.46946	12.4194
	MTU1010 D	MTU1010 C	-8.1111111*	1.50693	0.000659626	-11.5861	-4.63613
		MM11C	-16.9166667*	1.50693	3.55765e-06	-20.3916	-13.4417
		MM11 D	-7.9722222*	1.50693	0.000736902	-11.4472	-4.49724
	MM11 D	MTU1010 C	-0.138889	1.50693	0.928832	-3.61387	3.33609
		MM11C	-8.9444444*	1.50693	0.000347567	-12.4194	-5.46946
		MTU1010 D	7.9722222*	1.50693	0.000736902	4.49724	11.4472
CH	MTU1010 C	MM11C	-5.5555556*	1.59075	0.0081694	-9.22383	-1.88728
		MTU1010 D	5.9166667*	1.59075	0.00587625	2.2484	9.58494
		MM11 D	2.33333	1.59075	0.180603	-1.33494	6.0016
	MM11C	MTU1010 C	5.5555556*	1.59075	0.0081694	1.88728	9.22383
		MTU1010 D	11.4722222*	1.59075	9.13876e-05	7.80395	15.1405
		MM11 D	7.8888889*	1.59075	0.00110796	4.22062	11.5572
	MTU1010 D	MTU1010 C	-5.9166667*	1.59075	0.00587625	-9.58494	-2.2484
		MM11C	-11.4722222*	1.59075	9.13876e-05	-15.1405	-7.80395
		MM11 D	-3.58333	1.59075	0.0543456	-7.2516	0.0849375
	MM11 D	MTU1010 C	-2.33333	1.59075	0.180603	-6.0016	1.33494
		MM11C	-7.8888889*	1.59075	0.00110796	-11.5572	-4.22062
		MTU1010 D	3.58333	1.59075	0.0543456	-0.0849375	7.2516
PL	MTU1010 C	MM11C	-3.2500000*	0.797614	0.00356041	-5.0893	-1.4107
		MTU1010 D	2.1944444*	0.797614	0.0250102	0.355143	4.03375
		MM11 D	-2.1944444*	0.797614	0.0250102	-4.03375	-0.355143
	MM11C	MTU1010 C	3.2500000*	0.797614	0.00356041	1.4107	5.0893
		MTU1010 D	5.4444444*	0.797614	0.000134234	3.60514	7.28375
		MM11 D	1.05556	0.797614	0.222274	-0.783746	2.89486
	MTU1010 D	MTU1010 C	-2.1944444*	0.797614	0.0250102	-4.03375	-0.355143
		MM11C	-5.4444444*	0.797614	0.000134234	-7.28375	-3.60514
		MM11 D	-4.3888889*	0.797614	0.000572041	-6.22819	-2.54959
	MM11 D	MTU1010 C	2.1944444*	0.797614	0.0250102	0.355143	4.03375
		MM11C	-1.05556	0.797614	0.222274	-2.89486	0.783746
		MTU1010 D	4.3888889*	0.797614	0.000572041	2.54959	6.22819
NPT/P	MTU1010 C	MM11C	1.13889	0.706561	0.145654	-0.490444	2.76822
		MTU1010 D	-1.25	0.706561	0.114838	-2.87933	0.379333
		MM11 D	1.5	0.706561	0.0665181	-0.129333	3.12933
	MM11C	MTU1010 C	-1.13889	0.706561	0.145654	-2.76822	0.490444
		MTU1010 D	-2.3888889*	0.706561	0.00962726	-4.01822	-0.759556
		MM11 D	0.361111	0.706561	0.623096	-1.26822	1.99044
	MTU1010 D	MTU1010 C	1.25	0.706561	0.114838	-0.379333	2.87933
		MM11C	2.3888889*	0.706561	0.00962726	0.759556	4.01822
		MM11 D	2.7500000*	0.706561	0.00459564	1.12067	4.37933
	MM11 D	MTU1010 C	-1.5	0.706561	0.0665181	-3.12933	0.129333
		MM11C	-0.361111	0.706561	0.623096	-1.99044	1.26822
		MTU1010 D	-2.7500000*	0.706561	0.00459564	-4.37933	-1.12067
NP/P	MTU1010 C	MM11C	0.944444	0.707925	0.218897	-0.688033	2.57692
		MTU1010 D	-0.222222	0.707925	0.761621	-1.8547	1.41026
		MM11 D	1.8611111*	0.707925	0.0302266	0.228634	3.49359
	MM11C	MTU1010 C	-0.944444	0.707925	0.218897	-2.57692	0.688033
		MTU1010 D	-1.16667	0.707925	0.137964	-2.79914	0.465811
		MM11 D	0.916667	0.707925	0.231485	-0.715811	2.54914
	MTU1010 D	MTU1010 C	0.222222	0.707925	0.761621	-1.41026	1.8547
		MM11C	1.16667	0.707925	0.137964	-0.465811	2.79914
		MM11 D	2.0833333*	0.707925	0.0186276	0.450856	3.71581
	MM11 D	MTU1010 C	-1.8611111*	0.707925	0.0302266	-3.49359	-0.228634
		MM11C	-0.916667	0.707925	0.231485	-2.54914	0.715811
		MTU1010 D	-2.0833333*	0.707925	0.0186276	-3.71581	-0.450856
NFG/P	MTU1010 C	MM11C	-95.4739689*	7.30982	1.12127e-06	-112.33	-78.6175
		MTU1010 D	27.2438823*	7.30982	0.0058125	10.3874	44.1004
		MM11 D	-66.3285985*	7.30982	1.74492e-05	-83.1851	-49.4721
	MM11C	MTU1010 C	95.4739689*	7.30982	1.12127e-06	78.6175	112.33
		MTU1010 D	122.7178511*	7.30982	1.60487e-07	105.861	139.574
		MM11 D	29.1453704*	7.30982	0.00402128	12.2889	46.0018
	MTU1010 D	MTU1010 C	-27.2438823*	7.30982	0.0058125	-44.1004	-10.3874
		MM11C	-122.7178511*	7.30982	1.60487e-07	-139.574	-105.861
		MM11 D	-93.5724808*	7.30982	1.30837e-06	-110.429	-76.716
	MM11 D	MTU1010 C	66.3285985*	7.30982	1.74492e-05	49.4721	83.1851
		MM11C	-29.1453704*	7.30982	0.00402128	-46.0018	-12.2889
		MTU1010 D	93.5724808*	7.30982	1.30837e-06	76.716	110.429
NSP/P	MTU1010 C	MM11C	-102.1288510*	9.49812	4.92572e-06	-124.032	-80.2261
		MTU1010 D	5.94804	9.49812	0.548609	-15.9547	27.8507
		MM11 D	-102.8791156*	9.49812	4.66135e-06	-124.782	-80.9764
	MM11C	MTU1010 C	102.1288510*	9.49812	4.92572e-06	80.2261	124.032
		MTU1010 D	108.0768915*	9.49812	3.21125e-06	86.1742	129.98
		MM11 D	-0.750265	9.49812	0.93898	-22.653	21.1524
	MTU1010 D	MTU1010 C	-5.94804	9.49812	0.548609	-27.8507	15.9547
		MM11C	-108.0768915*	9.49812	3.21125e-06	-129.98	-86.1742
		MM11 D	-108.8271561*	9.49812	3.04713e-06	-130.73	-86.9245
	MM11 D	MTU1010 C	102.8791156*	9.49812	4.66135e-06	80.9764	124.782
		MM11C	0.750265	9.49812	0.93898	-21.1524	22.653
		MTU1010 D	108.8271561*	9.49812	3.04713e-06	86.9245	130.73
SF	MTU1010 C	MM11C	-18.4912258*	3.45871	0.000688924	-26.467	-10.5154
		MTU1010 D	-16.7950443*	3.45871	0.00126241	-24.7709	-8.81924
		MM11 D	-6.07621	3.45871	0.117019	-14.052	1.8996
	MM11C	MTU1010 C	18.4912258*	3.45871	0.000688924	10.5154	26.467
		MTU1010 D	1.69618	3.45871	0.637012	-6.27962	9.67199
		MM11 D	12.4150190*	3.45871	0.00708973	4.43921	20.3908
	MTU1010 D	MTU1010 C	16.7950443*	3.45871	0.00126241	8.81924	24.7709
		MM11C	-1.69618	3.45871	0.637012	-9.67199	6.27962
		MM11 D	10.7188374*	3.45871	0.0146861	2.74303	18.6946
	MM11 D	MTU1010 C	6.07621	3.45871	0.117019	-1.8996	14.052
		MM11C	-12.4150190*	3.45871	0.00708973	-20.3908	-4.43921
		MTU1010 D	-10.7188374*	3.45871	0.0146861	-18.6946	-2.74303
TSW	MTU1010 C	MM11C	1.7975000*	0.26919	0.000156306	1.17675	2.41825
		MTU1010 D	1.7863889*	0.26919	0.000163134	1.16563	2.40714
		MM11 D	3.9872222*	0.26919	4.24932e-07	3.36647	4.60798
	MM11C	MTU1010 C	-1.7975000*	0.26919	0.000156306	-2.41825	-1.17675
		MTU1010 D	-0.0111111	0.26919	0.968087	-0.631865	0.609643
		MM11 D	2.1897222*	0.26919	3.8723e-05	1.56897	2.81048
	MTU1010 D	MTU1010 C	-1.7863889*	0.26919	0.000163134	-2.40714	-1.16563
		MM11C	0.0111111	0.26919	0.968087	-0.609643	0.631865
		MM11 D	2.2008333*	0.26919	3.73324e-05	1.58008	2.82159
	MM11 D	MTU1010 C	-3.9872222*	0.26919	4.24932e-07	-4.60798	-3.36647
		MM11C	-2.1897222*	0.26919	3.8723e-05	-2.81048	-1.56897
		MTU1010 D	-2.2008333*	0.26919	3.73324e-05	-2.82159	-1.58008
GY/P	MTU1010 C	MM11C	-11.0297222*	1.50802	8.27572e-05	-14.5072	-7.55222
		MTU1010 D	6.0683279*	1.50802	0.00381962	2.59083	9.54583
		MM11 D	0.131383	1.50802	0.932715	-3.34612	3.60888
	MM11C	MTU1010 C	11.0297222*	1.50802	8.27572e-05	7.55222	14.5072
		MTU1010 D	17.0980502*	1.50802	3.29962e-06	13.6206	20.5755
		MM11 D	11.1611056*	1.50802	7.61103e-05	7.68361	14.6386
	MTU1010 D	MTU1010 C	-6.0683279*	1.50802	0.00381962	-9.54583	-2.59083
		MM11C	-17.0980502*	1.50802	3.29962e-06	-20.5755	-13.6206
		MM11 D	-5.9369446*	1.50802	0.00431456	-9.41444	-2.45944
	MM11 D	MTU1010 C	-0.131383	1.50802	0.932715	-3.60888	3.34612
		MM11C	-11.1611056*	1.50802	7.61103e-05	-14.6386	-7.68361
		MTU1010 D	5.9369446*	1.50802	0.00431456	2.45944	9.41444
RWC	MTU1010 C	MM11C	0.562131	3.48372	0.875811	-7.47134	8.59561
		MTU1010 D	31.9058675*	3.48372	1.62954e-05	23.8724	39.9393
		MM11 D	34.7337985*	3.48372	8.67864e-06	26.7003	42.7673
	MM11C	MTU1010 C	-0.562131	3.48372	0.875811	-8.59561	7.47134
		MTU1010 D	31.3437366*	3.48372	1.85736e-05	23.3103	39.3772
		MM11 D	34.1716676*	3.48372	9.80116e-06	26.1382	42.2051
	MTU1010 D	MTU1010 C	-31.9058675*	3.48372	1.62954e-05	-39.9393	-23.8724
		MM11C	-31.3437366*	3.48372	1.85736e-05	-39.3772	-23.3103
		MM11 D	2.82793	3.48372	0.440414	-5.20554	10.8614
	MM11 D	MTU1010 C	-34.7337985*	3.48372	8.67864e-06	-42.7673	-26.7003
		MM11C	-34.1716676*	3.48372	9.80116e-06	-42.2051	-26.1382
		MTU1010 D	-2.82793	3.48372	0.440414	-10.8614	5.20554
SLA	MTU1010 C	MM11C	51.1259926*	3.43388	4.08242e-07	43.2075	59.0445
		MTU1010 D	27.3452407*	3.43388	4.51344e-05	19.4267	35.2638
		MM11 D	59.8378189*	3.43388	1.19957e-07	51.9193	67.7564
	MM11C	MTU1010 C	-51.1259926*	3.43388	4.08242e-07	-59.0445	-43.2075
		MTU1010 D	-23.7807518*	3.43388	0.00012139	-31.6993	-15.8622
		MM11 D	8.7118264*	3.43388	0.0348721	0.793287	16.6304
	MTU1010 D	MTU1010 C	-27.3452407*	3.43388	4.51344e-05	-35.2638	-19.4267
		MM11C	23.7807518*	3.43388	0.00012139	15.8622	31.6993
		MM11 D	32.4925782*	3.43388	1.28034e-05	24.574	40.4111
	MM11 D	MTU1010 C	-59.8378189*	3.43388	1.19957e-07	-67.7564	-51.9193
		MM11C	-8.7118264*	3.43388	0.0348721	-16.6304	-0.793287
		MTU1010 D	-32.4925782*	3.43388	1.28034e-05	-40.4111	-24.574
P n	MTU1010 C	MM11C	-1.3750000*	0.458477	0.0170962	-2.43225	-0.31775
		MTU1010 D	8.0400000*	0.458477	1.1417e-07	6.98275	9.09725
		MM11 D	7.0900000*	0.458477	3.04179e-07	6.03275	8.14725
	MM11C	MTU1010 C	1.3750000*	0.458477	0.0170962	0.31775	2.43225
		MTU1010 D	9.4150000*	0.458477	3.30987e-08	8.35775	10.4723
		MM11 D	8.4650000*	0.458477	7.62905e-08	7.40775	9.52225
	MTU1010 D	MTU1010 C	-8.0400000*	0.458477	1.1417e-07	-9.09725	-6.98275
		MM11C	-9.4150000*	0.458477	3.30987e-08	-10.4723	-8.35775
		MM11 D	-0.95	0.458477	0.0719964	-2.00725	0.10725
	MM11 D	MTU1010 C	-7.0900000*	0.458477	3.04179e-07	-8.14725	-6.03275
		MM11C	-8.4650000*	0.458477	7.62905e-08	-9.52225	-7.40775
		MTU1010 D	0.95	0.458477	0.0719964	-0.10725	2.00725
gs	MTU1010 C	MM11C	-.2200000*	0.0859944	0.0337358	-0.418304	-0.0216964
		MTU1010 D	0.11475	0.0859944	0.218808	-0.0835536	0.313054
		MM11 D	0.116667	0.0859944	0.211925	-0.0816369	0.31497
	MM11C	MTU1010 C	.2200000*	0.0859944	0.0337358	0.0216964	0.418304
		MTU1010 D	.3347500*	0.0859944	0.00459174	0.136446	0.533054
		MM11 D	.3366667*	0.0859944	0.00444972	0.138363	0.53497
	MTU1010 D	MTU1010 C	-0.11475	0.0859944	0.218808	-0.313054	0.0835536
		MM11C	-.3347500*	0.0859944	0.00459174	-0.533054	-0.136446
		MM11 D	0.00191667	0.0859944	0.982764	-0.196387	0.20022
	MM11 D	MTU1010 C	-0.116667	0.0859944	0.211925	-0.31497	0.0816369
		MM11C	-.3366667*	0.0859944	0.00444972	-0.53497	-0.138363
		MTU1010 D	-0.00191667	0.0859944	0.982764	-0.20022	0.196387
E	MTU1010 C	MM11C	2.0533333*	0.146959	6.67277e-07	1.71444	2.39222
		MTU1010 D	4.7547500*	0.146959	9.07546e-10	4.41586	5.09364
		MM11 D	5.0906667*	0.146959	5.27482e-10	4.75178	5.42956
	MM11C	MTU1010 C	-2.0533333*	0.146959	6.67277e-07	-2.39222	-1.71444
		MTU1010 D	2.7014167*	0.146959	7.89714e-08	2.36253	3.04031
		MM11 D	3.0373333*	0.146959	3.14659e-08	2.69844	3.37622
	MTU1010 D	MTU1010 C	-4.7547500*	0.146959	9.07546e-10	-5.09364	-4.41586
		MM11C	-2.7014167*	0.146959	7.89714e-08	-3.04031	-2.36253
		MM11 D	0.335917	0.146959	0.0516036	-0.00297205	0.674805
	MM11 D	MTU1010 C	-5.0906667*	0.146959	5.27482e-10	-5.42956	-4.75178
		MM11C	-3.0373333*	0.146959	3.14659e-08	-3.37622	-2.69844
		MTU1010 D	-0.335917	0.146959	0.0516036	-0.674805	0.00297205
Ci	MTU1010 C	MM11C	23.8333	11.5992	0.073962	-2.91449	50.5812
		MTU1010 D	-158.3333*	11.5992	7.9858e-07	-185.081	-131.586
		MM11 D	-107.0000*	11.5992	1.54522e-05	-133.748	-80.2522
	MM11C	MTU1010 C	-23.8333	11.5992	0.073962	-50.5812	2.91449
		MTU1010 D	-182.1667*	11.5992	2.69759e-07	-208.914	-155.419
		MM11 D	-130.8333*	11.5992	3.43168e-06	-157.581	-104.086
	MTU1010 D	MTU1010 C	158.3333*	11.5992	7.9858e-07	131.586	185.081
		MM11C	182.1667*	11.5992	2.69759e-07	155.419	208.914
		MM11 D	51.3333*	11.5992	0.00220996	24.5855	78.0812
	MM11 D	MTU1010 C	107.0000*	11.5992	1.54522e-05	80.2522	133.748
		MM11C	130.8333*	11.5992	3.43168e-06	104.086	157.581
		MTU1010 D	-51.3333*	11.5992	0.00220996	-78.0812	-24.5855
WUEi	MTU1010 C	MM11C	-1.89817	0.87214	0.0612001	-3.90933	0.112989
		MTU1010 D	-4.9202190*	0.87214	0.00048617	-6.93138	-2.90906
		MM11 D	-10.6827317*	0.87214	1.83315e-06	-12.6939	-8.67157
	MM11C	MTU1010 C	1.89817	0.87214	0.0612001	-0.112989	3.90933
		MTU1010 D	-3.0220482*	0.87214	0.00850385	-5.03321	-1.01089
		MM11 D	-8.7845608*	0.87214	8.04281e-06	-10.7957	-6.7734
	MTU1010 D	MTU1010 C	4.9202190*	0.87214	0.00048617	2.90906	6.93138
		MM11C	3.0220482*	0.87214	0.00850385	1.01089	5.03321
		MM11 D	-5.7625126*	0.87214	0.000168099	-7.77367	-3.75135
	MM11 D	MTU1010 C	10.6827317*	0.87214	1.83315e-06	8.67157	12.6939
		MM11C	8.7845608*	0.87214	8.04281e-06	6.7734	10.7957
		MTU1010 D	5.7625126*	0.87214	0.000168099	3.75135	7.77367
iWUE	MTU1010 C	MM11C	1.63944	1.02276	0.147613	-0.719054	3.99794
		MTU1010 D	6.9740976*	1.02276	0.000135197	4.6156	9.33259
		MM11 D	5.8862944*	1.02276	0.000426404	3.5278	8.24479
	MM11C	MTU1010 C	-1.63944	1.02276	0.147613	-3.99794	0.719054
		MTU1010 D	5.3346570*	1.02276	0.000806577	2.97616	7.69315
		MM11 D	4.2468538*	1.02276	0.0031987	1.88836	6.60535
	MTU1010 D	MTU1010 C	-6.9740976*	1.02276	0.000135197	-9.33259	-4.6156
		MM11C	-5.3346570*	1.02276	0.000806577	-7.69315	-2.97616
		MM11 D	-1.0878	1.02276	0.318561	-3.4463	1.27069
	MM11 D	MTU1010 C	-5.8862944*	1.02276	0.000426404	-8.24479	-3.5278
		MM11C	-4.2468538*	1.02276	0.0031987	-6.60535	-1.88836
		MTU1010 D	1.0878	1.02276	0.318561	-1.27069	3.4463
Proline	MTU1010 C	MM11C	-0.0912409	0.101584	0.395318	-0.325495	0.143013
		MTU1010 D	-18.8944647*	0.101584	7.81265e-16	-19.1287	-18.6602
		MM11 D	-20.3391119*	0.101584	4.3338e-16	-20.5734	-20.1049
	MM11C	MTU1010 C	0.0912409	0.101584	0.395318	-0.143013	0.325495
		MTU1010 D	-18.8032238*	0.101584	8.12106e-16	-19.0375	-18.569
		MM11 D	-20.2478710*	0.101584	4.49249e-16	-20.4821	-20.0136
	MTU1010 D	MTU1010 C	18.8944647*	0.101584	7.81265e-16	18.6602	19.1287
		MM11C	18.8032238*	0.101584	8.12106e-16	18.569	19.0375
		MM11 D	-1.4446472*	0.101584	5.82195e-07	-1.6789	-1.21039
	MM11 D	MTU1010 C	20.3391119*	0.101584	4.3338e-16	20.1049	20.5734
		MM11C	20.2478710*	0.101584	4.49249e-16	20.0136	20.4821
		MTU1010 D	1.4446472*	0.101584	5.82195e-07	1.21039	1.6789
MDA	MTU1010 C	MM11C	-0.0258065	0.0144262	0.111434	-0.0590734	0.00746053
		MTU1010 D	-.0666667*	0.0144262	0.00170751	-0.0999336	-0.0333997
		MM11 D	-.0881720*	0.0144262	0.000285696	-0.121439	-0.0549051
	MM11C	MTU1010 C	0.0258065	0.0144262	0.111434	-0.00746053	0.0590734
		MTU1010 D	-.0408602*	0.0144262	0.0220701	-0.0741272	-0.00759323
		MM11 D	-.0623656*	0.0144262	0.00253557	-0.0956326	-0.0290986
	MTU1010 D	MTU1010 C	.0666667*	0.0144262	0.00170751	0.0333997	0.0999336
		MM11C	.0408602*	0.0144262	0.0220701	0.00759323	0.0741272
		MM11 D	-0.0215054	0.0144262	0.174373	-0.0547724	0.0117616
	MM11 D	MTU1010 C	.0881720*	0.0144262	0.000285696	0.0549051	0.121439
		MM11C	.0623656*	0.0144262	0.00253557	0.0290986	0.0956326
		MTU1010 D	0.0215054	0.0144262	0.174373	-0.0117616	0.0547724
CAT	MTU1010 C	MM11C	0.318071	0.325571	0.357201	-0.432697	1.06884
		MTU1010 D	-1.1867611*	0.325571	0.00653989	-1.93753	-0.435993
		MM11 D	-0.665618	0.325571	0.0751514	-1.41639	0.0851502
	MM11C	MTU1010 C	-0.318071	0.325571	0.357201	-1.06884	0.432697
		MTU1010 D	-1.5048320*	0.325571	0.00170545	-2.2556	-0.754064
		MM11 D	-.9836887*	0.325571	0.0165236	-1.73446	-0.232921
	MTU1010 D	MTU1010 C	1.1867611*	0.325571	0.00653989	0.435993	1.93753
		MM11C	1.5048320*	0.325571	0.00170545	0.754064	2.2556
		MM11 D	0.521143	0.325571	0.14811	-0.229625	1.27191
	MM11 D	MTU1010 C	0.665618	0.325571	0.0751514	-0.0851502	1.41639
		MM11C	.9836887*	0.325571	0.0165236	0.232921	1.73446
		MTU1010 D	-0.521143	0.325571	0.14811	-1.27191	0.229625
POD	MTU1010 C	MM11C	-0.143917	6.27685	0.982269	-14.6184	14.3305
		MTU1010 D	-19.3502406*	6.27685	0.015053	-33.8247	-4.8758
		MM11 D	-36.6392421*	6.27685	0.000388375	-51.1137	-22.1648
	MM11C	MTU1010 C	0.143917	6.27685	0.982269	-14.3305	14.6184
		MTU1010 D	-19.2063233*	6.27685	0.0155858	-33.6808	-4.73188
		MM11 D	-36.4953249*	6.27685	0.00039863	-50.9698	-22.0209
	MTU1010 D	MTU1010 C	19.3502406*	6.27685	0.015053	4.8758	33.8247
		MM11C	19.2063233*	6.27685	0.0155858	4.73188	33.6808
		MM11 D	-17.2890015*	6.27685	0.0248889	-31.7634	-2.81456
	MM11 D	MTU1010 C	36.6392421*	6.27685	0.000388375	22.1648	51.1137
		MM11C	36.4953249*	6.27685	0.00039863	22.0209	50.9698
		MTU1010 D	17.2890015*	6.27685	0.0248889	2.81456	31.7634
[truncated: 3 more columns]

## Sheet: Table_S2A
Tissue	Sample_ID	Experiment title	Conditions	HISAT_mapping_rate
				Number of filtered reads	Total mapped %		GC content
					Number	Percentage
Young Panicle	1s	WT_control_rep1	normal	124913380	114809881	0.9191	0.5695
Young Panicle	2s	WT_control_rep2	normal	108738004	99920332	0.9189	0.57
Young Panicle	3s	WT_control_rep3	normal	104746910	96484685	0.9211	0.5645
Young Panicle	4s	MM11_control_rep1	normal	137346177	127020230	0.9248	0.578
Young Panicle	5s	MM11_control_rep2	normal	106758820	98170785	0.9196	0.561
Young Panicle	6s	MM11_control_rep3	normal	117575444	108718855	0.9247	0.5735
Young Panicle	7s	WT_drought_rep1	drought stressed	99404763	91427368	0.9197	0.5755
Young Panicle	8s	WT_drought_rep2	drought stressed	112670102	102915475	0.9134	0.582
Young Panicle	9s	WT_drought_rep3	drought stressed	112351518	102588864	0.9131	0.5865
Young Panicle	10s	MM11_drought_rep1	drought stressed	127958601	117727669	0.92	0.574
Young Panicle	11s	MM11_drought_rep2	drought stressed	12428320	114716428	0.923	0.5725
Young Panicle	12s	MM11_drought_rep3	drought stressed	101836491	93823821	0.9213	0.577

## Sheet: Table_S2B
	MTU1010_control Vs MTU1010_drought							MTU1010_control Vs MM11_control							MM11_control Vs MM11_drought							MTU1010_drought Vs MM11_drought
Gene ID	MTU1010_Control FPKM	MTU1010_drought FPKM	logFC	description			Gene ID	MTU1010_Control FPKM	MM11_drought FPKM	logFC	description			Gene ID	MM11_Control FPKM	MM11_drought FPKM	logFC	description			Gene ID	MTU1010_Control FPKM	MM11_drought FPKM	logFC	description
Os08g0127900	0	2005.67	-13.7154	Similar to Globulin 1 (Fragment)			Os07g0543700	0	14961.7	-16.2053	Similar to Mov34/MPN/PAD-1 family protein			Os11g0451700	5.33333	75768.3	-14.1232	Similar to Dehydrin DHN1 (M3) (RAB-17 protein)			Os01g0538000	0	4243	-14.4476	Conserved hypothetical protein
Os02g0257250	0.333333	2932	-13.2959	Hypothetical gene			Os08g0122800	0	3407.67	-14.0655	Conserved hypothetical protein			Os09g0127700	0	2555.33	-14.0812	Conserved hypothetical protein			Os11g0533800	0	2543.33	-13.7081	Cyclin-like F-box domain containing protein
Os08g0127950	0	1147	-12.9089	Hypothetical protein			Os08g0222100	0	2266	-13.4816	Conserved hypothetical protein			Os12g0530300	0	1585.33	-13.392	Hypothetical conserved gene			Os08g0122800	0	2143.33	-13.4633	Conserved hypothetical protein
Os05g0298700	0	690.333	-12.169	Conserved hypothetical protein			Os04g0323800	0	1812.67	-13.1535	Hypothetical protein			Os12g0464400	0.333333	2902.67	-13.2964	Similar to Oxidoreductase, short chain dehydrogenase/reductase family protein, expressed			Os02g0467500	0	1823.33	-13.2274	Aminotransferase-like, plant mobile domain domain containing protein
Os05g0298800	0	611	-11.9956	Hypothetical protein			Os02g0467200	0	1314.67	-12.6815	Hypothetical protein			Os03g0133100	1.33333	8141	-12.902	Conserved hypothetical protein			Os01g0372100	0	1723.33	-13.144	Hypothetical gene
Os09g0127700	0	507.333	-11.7244	Conserved hypothetical protein			Os10g0340800	0	1285.33		Conserved hypothetical protein			Os05g0569500	1.33333	7876.67	-12.8573	Similar to Embryo-specific protein			Os03g0223301	0	1403.33	-12.8489	Hypothetical gene
Os04g0434400	0	490.333	-11.6744	Similar to H0823A09.7 protein			Os08g0122400	3.33333	23176.7	-12.6505	Hypothetical protein			Os11g0453900	5.33333	29425	-12.8344	Dehydrin RAB 16D			Os07g0543700	0.666667	4076.67	-12.5403	Similar to Mov34/MPN/PAD-1 family protein
Os05g0545300	0	373.333	-11.2827	Serine/threonine protein kinase domain containing protein			Os03g0223301	0.333333	2382.33	-12.603	Hypothetical gene			Os11g0454300	43	235488	-12.7412	Similar to Water-stress inducible protein RAB21			Os11g0452400	0	929.667	-12.2568	Conserved hypothetical protein
Os02g0586900	3	5598.67	-11.1104	Hypothetical conserved gene			Os11g0452400	0	1133.33	-12.4798	Conserved hypothetical protein			Os03g0334300	0	995.333	-12.7244	Similar to predicted protein			Os11g0212000	0	858.667	-12.133	Similar to Leucine Rich Repeat family protein, expressed
Os11g0659200	7.66667	13365.3	-11.0057	Protein of unknown function DUF581 family protein			Os01g0538000	0.666667	3694.67	-12.3407	Conserved hypothetical protein			Os03g0747400	0	983.333	-12.7026	Similar to Seed maturation protein			Os10g0340800	0	830.333	-12.1	Conserved hypothetical protein
Os12g0151000	0.666667	1099	-10.9874	Similar to Purple acid phosphatase			Os01g0114600	0	881.333	-12.1212	Similar to Receptor-like protein kinase			Os05g0140800	0	898.333	-12.5721	Similar to Dormancy related protein (Fragment)			Os04g0163800	0	829	-12.0961	Protein of unknown function DUF594 family protein
Os03g0644600	0.666667	1043	-10.9096	Protein of unknown function DUF761, plant domain containing protein			Os08g0208700	0	863.667	-12.0883	Zinc finger, BED-type predicted domain containing protein			Os03g0168100	12.6667	56896	-12.4617	Late embryogenesis abundant protein repeat containing protein			Os02g0467200	0	826	-12.0945	Hypothetical protein
Os02g0257200	2	2963.67	-10.907	Conserved hypothetical protein			Os07g0543800	0	799	-11.9712	Hypothetical conserved gene			Os03g0644600	1.66667	5624.33	-12.056	Protein of unknown function DUF761, plant domain containing protein			Os06g0241200	0	829.667	-12.0862	Conserved hypothetical protein
Os02g0185900	0	283.667	-10.8851	Hypothetical conserved gene			Os04g0163800	0	787	-11.9606	Protein of unknown function DUF594 family protein			Os05g0381400	4.33333	14631.3	-12.0471	AWPM-19-like protein, Stress tolerance through ABA-dependent pathewa			Os01g0544700	0	765	-11.984	Hypothetical conserved gene
Os06g0731000	0.666667	1022.67	-10.8769	Conserved hypothetical protein			Os07g0521600	0	713.333	-11.806	Similar to NBS-LRR protein (Fragment)			Os06g0731000	0	502	-11.7448	Conserved hypothetical protein			Os11g0555600	0	752.667	-11.953	Protein kinase, core domain containing protein
Os02g0185766	0	268.333	-10.8029	Hypothetical protein			Os03g0231400	0	701	-11.7956	Hypothetical protein			Os08g0127900	0	451.667	-11.5868	Similar to Globulin 1 (Fragment)			Os09g0337300	0	633.667	-11.7123	Hypothetical gene
Os01g0910800	74.6667	101757	-10.7133	Conserved hypothetical protein			Os06g0118700	0	605.333	-11.5924	Peptidase A1 domain containing protein			Os04g0610600	6.33333	15185.7	-11.5564	Similar to Cor14b protein precursor			Os02g0467400	0.666667	2287.33	-11.6936	Hypothetical protein
Os01g0947500	0.333333	404	-10.3933	Conserved hypothetical protein			Os11g0212000	0	506	-11.3194	Similar to Leucine Rich Repeat family protein, expressed			Os01g0654450	16	38110.3	-11.5397	Hypothetical gene			Os08g0122400	2.66667	9019	-11.6796	Hypothetical protein
Os08g0136300	0	199.667	-10.3731	Similar to (clone wusl1032) mRNA sequence			Os09g0337300	0	506	-11.3161	Hypothetical gene			Os02g0578000	0	375.667	-11.3172	Hypothetical protein			Os09g0331900	0	594	-11.6027	Hypothetical conserved gene
Os12g0626500	1	1053.33	-10.3422	Similar to late embryogenesis abundant protein D-34			Os11g0550300	0	494.667	-11.2823	Hypothetical protein			Os05g0349800	1.33333	2666.33	-11.296	Embryonic abundant protein 1			Os04g0163700	0	564	-11.543	Conserved hypothetical protein
Os07g0675166	0	183	-10.2538	Non-protein coding transcript			Os04g0163700	0	496	-11.2749	Conserved hypothetical protein			Os03g0796301	1	1983.33	-11.261	Similar to WW domain-binding protein 11			Os07g0543800	0	553.667	-11.5053	Hypothetical conserved gene
Os03g0330200	3.33333	2611.33	-9.91961	2,3-bisphosphoglycerate-independent phosphoglycerate mutase (EC 5.4.2.1) (Phosphoglyceromutase) (BPG-independent PGAM) (PGAM-I)			Os11g0533800	1.33333	3516.67	-11.2565	Cyclin-like F-box domain containing protein			Os06g0229066	0	358.667	-11.2413	Similar to ATP-dependent zinc metalloprotease FTSH 6, chloroplastic			Os07g0521600	0	545	-11.4803	Similar to NBS-LRR protein (Fragment)
Os11g0453900	24.3333	18213.3	-9.84697	Dehydrin RAB 16D			Os08g0185701	0	485	-11.2554	Non-protein coding transcript			Os07g0675200	0	343.333	-11.1806	Conserved hypothetical protein			Os08g0246700	0	529	-11.4464	Hypothetical gene
Os01g0677000	2.66667	1995	-9.84611	Galactose oxidase/kelch, beta-propeller domain containing protein			Os01g0361000	2.33333	5735	-11.1579	Conserved hypothetical protein			Os07g0675166	0	336.333	-11.1565	Non-protein coding transcript			Os07g0652900	0	513	-11.4004	Hypothetical genes
Os04g0609300	0	136.667	-9.83233	Transferase family protein			Os04g0140666	0	452.667	-11.1346	Similar to OSIGBa0124C14.6 protein			Os11g0454200	34	61315.7	-11.1505	Dehydri			Os01g0361000	2	4847	-11.1541	Conserved hypothetical protein
Os04g0609400	0	126.333	-9.71921	Hypothetical protein			Os01g0114650	0.333333	845.667	-11.0969	Non-protein coding transcript			Os08g0442900	29.6667	51161	-11.1194	Hypothetical protein			Os01g0521200	0	392.667	-11.0162	Similar to cDNA clone:J023118N19, full insert sequence
Os05g0162800	0	123.667	-9.68709	SANT domain, DNA binding domain containing protein			Os01g0137300	0	419	-11.0471	Hypothetical protein			Os06g0341300	14	21771.7	-10.9287	Seed maturation protein domain containing protein			Os08g0208700	0.666667	1348.33	-10.9417	Zinc finger, BED-type predicted domain containing protein
Os06g0110200	0	110.333	-9.5158	Late embryogenesis abundant (LEA) group 1 family protein			Os11g0503400	0	408.333	-10.9974	Conserved hypothetical protein			Os08g0104400	11	17051.3	-10.9264	Conserved hypothetical protein			Os04g0152500	0	366.333	-10.9089	Conserved hypothetical protein
Os11g0533400	10.6667	6083.33	-9.45293	Conserved hypothetical protein			Os04g0332700	0	396.667	-10.9753	Conserved hypothetical protein			Os05g0249100	0	274	-10.8587	Conserved hypothetical protein			Os09g0336600	0	361.333	-10.885	Non-protein coding transcript
Os02g0521800	0	99.3333	-9.3753	Hypothetical protein			Os04g0152500	0	389.667	-10.9259	Conserved hypothetical protein			Os05g0525000	0	249	-10.7125	Protein kinase, catalytic domain domain containing protein			Os04g0332700	0	351.333	-10.8636	Conserved hypothetical protein
Os03g0334300	0.666667	358	-9.37337	Similar to predicted protein			Os09g0336600	0	370.667	-10.8671	Non-protein coding transcript			Os04g0434400	2	2404.67	-10.5595	Similar to H0823A09.7 protein			Os10g0125600	0	327	-10.7482	Hypothetical gene
Os01g0654450	19.3333	10327	-9.35606	Hypothetical gene			Os06g0236266	0	365.667	-10.8475	Conserved hypothetical protein			Os07g0672700	1	1183.67	-10.5435	UDP-glucuronosyl/UDP-glucosyltransferase family protein			Os06g0235500	0	299	-10.6279	Conserved hypothetical protein
Os04g0415800	40.6667	20765.3	-9.29239	Similar to OSIGBa0092M08.2 protein			Os01g0521200	0	335	-10.7234	Similar to cDNA clone:J023118N19, full insert sequence			Os02g0257250	1.66667	1947	-10.5114	Hypothetical gene			Os04g0323800	1.33333	1995.67	-10.5056	Hypothetical protein
Os12g0530300	0.666667	336.333	-9.27275	Hypothetical conserved gene			Os01g0544700	0.666667	1075	-10.5482	Hypothetical conserved gene			Os01g0738400	0	209.667	-10.4743	Similar to Zn-finger transcription factor			Os10g0125700	0	268	-10.46	NB-ARC domain containing protein
Os05g0569500	6	2948.67	-9.25947	Similar to Embryo-specific protein			Os01g0359600	0	288	-10.4958	Disease resistance protein domain containing protein			Os11g0701100	0	199.333	-10.3918	Similar to Class III chitinase homologu			Os01g0359600	0	253	-10.412	Disease resistance protein domain containing protein
Os11g0427700	1.33333	669.667	-9.24258	Xanthine/uracil/vitamin C permease family protein			Os01g0745400	0	268.333	-10.4104	Sec34-like protein family protein			Os05g0561400	0	191	-10.3331	Conserved hypothetical protein			Os06g0236266	0	242	-10.3132	Conserved hypothetical protein
Os03g0287400	0	87.6667	-9.19982	Similar to LOB domain protein 4			Os04g0121900	0.666667	944.333	-10.3689	Hypothetical conserved gene			Os03g0330200	11.6667	11838.3	-10.3148	2,3-bisphosphoglycerate-independent phosphoglycerate mutase (EC 5.4.2.1) (Phosphoglyceromutase) (BPG-independent PGAM) (PGAM-I)			Os10g0318900	0	239.333	-10.3042	Similar to ER6 protein (Fragment)
Os07g0480900	2	944.333	-9.18066	Similar to Cysteine protease (Fragment)			Os04g0140400	0	255	-10.3307	Conserved hypothetical protein			Os10g0340301	0	188	-10.3121	Conserved hypothetical protein			Os01g0537250	0	226	-10.2234	Protein of unknown function DUF3778 domain containing protein
Os06g0341300	13.6667	5757.33	-9.07593	Seed maturation protein domain containing protein			Os01g0947500	0.333333	518	-10.3099	Conserved hypothetical protein			Os11g0702000	0	185.333	-10.3076	Hypothetical protein			Os06g0188875	0.666667	814	-10.2166	Hypothetical protein
Os02g0587000	0	79.6667	-9.0489	Similar to Glycine rich protein (Fragment)			Os06g0235850	0	244.333	-10.2761	Conserved hypothetical protein			Os08g0565200	0	187.333	-10.305	Pathogenesis-related transcriptional factor and ERF domain containing protein			Os01g0114650	0	225	-10.2047	Non-protein coding transcript
Os05g0349800	3	1214.33	-8.97381	Embryonic abundant protein 1			Os08g0170100	0	247.333	-10.2702	NB-ARC domain containing protein			Os01g0303300	8	7006.67	-10.1016	Similar to Stress-inducible membrane pore protein			Os06g0235850	0	221.667	-10.191	Conserved hypothetical protein
Os05g0381400	16	6209.33	-8.91343	AWPM-19-like protein, Stress tolerance through ABA-dependent pathewa			Os07g0541600	0.333333	452	-10.1884	Similar to cDNA clone:002-112-D06, full insert sequence			Os04g0429050	0	146.667	-9.94085	Similar to OSIGBa0093L02.1 protein			Os07g0549300	0.333333	423.333	-10.1677	Conserved hypothetical protein
Os08g0442900	80.6667	31800	-8.91064	Hypothetical protein			Os06g0119800	0	225.333	-10.1664	Conserved hypothetical protein			Os11g0701000	0	144.667	-9.92534	Class III chitinase homologu			Os08g0222100	0	213	-10.134	Conserved hypothetical protein
Os11g0451700	50	19494.3	-8.89664	Similar to Dehydrin DHN1 (M3) (RAB-17 protein)			Os02g0226400	0	219	-10.1037	Hypothetical gene			Os02g0586900	4.66667	3851	-9.90294	Hypothetical conserved gene			Os08g0170200	0	194	-9.9992	Disease resistance protein domain containing protein
Os08g0327700	2	705.667	-8.85548	Late embryogenesis abundant (LEA) group 1 family protein			Os06g0240400	0	209.333	-10.0436	Conserved hypothetical protein			Os01g0306400	0.666667	492	-9.84453	Hypothetical conserved gene			Os11g0550300	0	194	-9.98447	Hypothetical protein
Os07g0516400	0	66.6667	-8.80244	Hypothetical conserved gene			Os02g0226500	0	208.333	-10.0336	Non-protein coding transcript			Os08g0264700	0	133.333	-9.83084	Hypothetical conserved gene			Os06g0241100	0	169.667	-9.81763	Protein kinase, core domain containing protein
Os03g0133100	4	1362.67	-8.71688	Conserved hypothetical protein			Os09g0482860	0	207.667	-10.0307	Similar to cDNA clone:001-204-H11, full insert sequence			Os10g0505900	37	26620.3	-9.81725	Conserved hypothetical protein			Os11g0555866	0.666667	614.333	-9.80113	Hypothetical protein
Os03g0277500	0.666667	224.333	-8.69802	Similar to Glyoxalase family protein, expressed			Os11g0550100	0	204.667	-9.99914	Similar to NB-ARC domain containing protein, expressed			Os08g0320900	0	129.333	-9.77026	Hypothetical protein			Os04g0682600	0.333333	314	-9.74249	Similar to H0502G05.7 protein
Os11g0146600	0	61	-8.66633	Similar to Lipase family protein			Os01g0693466	0	198.667	-9.9744	Hypothetical gene			Os03g0723400	87.3333	60823.7	-9.76546	Similar to UFG2			Os08g0170100	0	155	-9.68983	NB-ARC domain containing protein
Os03g0340300	0	59.6667	-8.64302	Hypothetical protein			Os08g0170200	0	197	-9.95905	Disease resistance protein domain containing protein			Os02g0257200	3	2083	-9.75896	Conserved hypothetical protein			Os06g0240400	0	156.333	-9.68822	Conserved hypothetical protein
Os05g0550600	86	28268	-8.63927	Similar to Nonspecific lipid-transfer protein 2 (nsLTP2) (7 kDa lipid transfer protein)			Os06g0241200	0.666667	683.333	-9.89233	Conserved hypothetical protein			Os04g0415800	27.6667	19588	-9.75523	Similar to OSIGBa0092M08.2 protein			Os06g0235900	0	154.333	-9.66449	Conserved hypothetical protein
Os08g0104400	25.3333	8042	-8.61223	Conserved hypothetical protein			Os06g0235900	0	183.333	-9.83317	Conserved hypothetical protein			Os09g0367700	0	127.667	-9.7473	Similar to GST6 protein (EC 2.5.1.18)			Os11g0503400	0	154	-9.65751	Conserved hypothetical protein
Os06g0670633	0	56	-8.54823	Similar to embryo-sac basal-endosperm layer embryo-surrounding-region			Os10g0318900	0.333333	341	-9.79082	Similar to ER6 protein (Fragment)			Os01g0303401	9.33333	6363.67	-9.73789	Hypothetical gene			Os05g0509101	0	153.333	-9.65424	Conserved hypothetical protein
Os10g0542100	58.3333	17436.3	-8.52883	Plant EC metallothionein-like protein, family 15 protein			Os06g0241100	0	166.333	-9.69764	Protein kinase, core domain containing protein			Os03g0693700	2.66667	1748.33	-9.70012	Similar to Oxalate oxidase 1 (EC 1.2.3.4) (Germin)			Os01g0116300	0	150.333	-9.62226	Similar to Receptor-like kinase
Os02g0781300	0	53.6667	-8.48073	Similar to AP2/ERF domain-containing transcription factor			Os07g0652900	0	160.667	-9.66404	Hypothetical genes			Os08g0136300	0	118.333	-9.66083	Similar to (clone wusl1032) mRNA sequence			Os11g0550100	0.333333	282	-9.5698	Similar to NB-ARC domain containing protein, expressed
Os04g0433000	0	52.6667	-8.46137	Similar to H0315E07.7 protein			Os01g0359800	0	157	-9.61393	Similar to NB-ARC domain containing protein			Os10g0523201	0	118	-9.65389	Hypothetical protein			Os04g0166300	0.666667	492.667	-9.48836	Hypothetical gene
Os03g0747400	0	51.6667	-8.41907	Similar to Seed maturation protein			Os10g0125700	0	153.667	-9.59635	NB-ARC domain containing protein			Os04g0206500	1.66667	1045.67	-9.61814	UDP-glucuronosyl/UDP-glucosyltransferase family protein			Os01g0359800	0	128.333	-9.42644	Similar to NB-ARC domain containing protein
Os11g0454200	81	22271.7	-8.40986	Dehydri			Os01g0511700	0	147	-9.55582	Conserved hypothetical protein			Os01g0654400	64.3333	40129	-9.59008	Similar to Salt tolerant correlative protein			Os09g0367700	0	127.667	-9.38372	Similar to GST6 protein (EC 2.5.1.18)
Os11g0505300	0	50.3333	-8.38596	Sulfotransferase, Resistance to rice stripe viru			Os08g0246700	1.33333	1034	-9.48143	Hypothetical gene			Os08g0123600	6	3401.67	-9.55874	Conserved hypothetical protein			Os01g0520800	0	126	-9.36959	Hypothetical protein
Os11g0420200	1	270.333	-8.38156	Hypothetical protein			Os11g0555600	0.666667	512.333	-9.47442	Protein kinase, core domain containing protein			Os03g0693800	0.333333	216.667	-9.53909	Similar to Oxalate oxidase 1 (EC 1.2.3.4) (Germin)			Os06g0200350	0	121.333	-9.31889	Conserved hypothetical protein
Os07g0124300	0	48	-8.32777	Similar to bZIP transcription factor family protein			Os03g0842501	0.666667	477.667	-9.38241	Hypothetical conserved gene			Os08g0136366	0	108.333	-9.5331	Hypothetical gene			Os05g0103800	2.66667	1655.67	-9.29331	Conserved hypothetical protein
Os12g0464400	3.66667	929.333	-8.29353	Similar to Oxidoreductase, short chain dehydrogenase/reductase family protein, expressed			Os07g0521800	0	130.667	-9.35251	NB-ARC domain containing protein			Os11g0659200	23.3333	13684	-9.52111	Protein of unknown function DUF581 family protein			Os10g0523201	0	118	-9.29027	Hypothetical protein
Os03g0168100	45.6667	11740.3	-8.28667	Late embryogenesis abundant protein repeat containing protein			Os03g0673500	0	127	-9.33433	Similar to Homeobox protein knotted-1-like 4			Os06g0681200	125	72597	-9.51992	Cupredoxin domain containing protein			Os01g0511700	0	117.333	-9.26307	Conserved hypothetical protein
Os02g0815100	2	508.333	-8.23374	C2 membrane targeting protein domain containing protein			Os11g0274166	0	124.667	-9.32374	Hypothetical protein			Os12g0626500	3.66667	2200	-9.43334	Similar to late embryogenesis abundant protein D-34			Os01g0753400	0	116.333	-9.25745	Conserved hypothetical protein
Os05g0196700	25.6667	6036.67	-8.12998	Conserved hypothetical protein			Os07g0650200	0	123	-9.27426	Armadillo-like helical domain containing protein			Os02g0587000	0	102.333	-9.42094	Similar to Glycine rich protein (Fragment)			Os03g0231400	0.666667	403.667	-9.20826	Hypothetical protein
Os08g0106801	0	38.6667	-8.02052	Hypothetical protein			Os05g0232632	0	120.333	-9.26091	Non-protein coding transcript			Os01g0268000	0	99	-9.41842	Hypothetical protein			Os03g0842501	0	105.667	-9.12899	Hypothetical conserved gene
Os03g0723400	64	13375.3	-8.01319	Similar to UFG2			Os10g0322300	0	121.667	-9.25361	Conserved hypothetical protein			Os09g0368200	0	93.6667	-9.30711	Similar to polyamine oxidase precursor			Os08g0185701	0	103.333	-9.09797	Non-protein coding transcript
Os01g0800701	0	34.6667	-7.86956	Non-protein coding transcript			Os01g0116300	0	120	-9.24553	Similar to Receptor-like kinase			Os05g0122700	4	1988	-9.28315	Similar to Low-temperature induced protein lt101.2			Os02g0226400	0	101.667	-9.08393	Hypothetical gene
Os08g0502600	0	32.3333	-7.72614	EF hand domain containing protein			Os01g0222800	0	116.333	-9.18025	Similar to OSIGBa0145C12.7 protein			Os03g0747500	0	92.6667	-9.27786	Seed maturation protein domain containing protein			Os04g0142400	0	99	-9.05453	Conserved hypothetical protein
Os03g0710500	0.666667	110.667	-7.68868	Similar to Luminal binding protein			Os07g0651800	0	109	-9.08986	Armadillo domain containing protein			Os10g0514300	0	89.3333	-9.25654	Similar to Transposon protein			Os12g0406333	0	93	-8.93868	Conserved hypothetical protein
Os07g0675200	1.33333	215	-7.62369	Conserved hypothetical protein			Os11g0550500	0	107	-9.08574	Similar to LZ-NBS-LRR class RGA			Os02g0574000	0	88.3333	-9.2383	Similar to Monosaccharide transporter 1			Os06g0272600	0	88	-8.85367	Non-protein coding transcript
Os03g0437200	0.666667	105.667	-7.61356	C2H2-type zinc finger protein, Abscisic acid-induced antioxidant defence, Water stress and oxidative stress toleranc			Os06g0118600	0	106	-9.07898	Similar to Mov34/MPN/PAD-1 family protein			Os04g0386700	18.3333	8646.67	-9.20614	Similar to OSIGBa0148P16.6 protein			Os08g0122700	0	86	-8.83293	Hypothetical protein
Os04g0610600	15.6667	2503	-7.60972	Similar to Cor14b protein precursor			Os10g0388701	0	104.333	-9.04837	Non-protein coding transcript			Os01g0731600	6.33333	2802.33	-9.12151	Similar to pathogen-related protein			Os06g0117800	0	83.6667	-8.8017	Conserved hypothetical protein
Os03g0804900	0.333333	56	-7.57629	UDP-glucuronosyl/UDP-glucosyltransferase family protein			Os01g0137500	0	101.667	-8.9967	Protein kinase, catalytic domain domain containing protein			Os05g0542500	378.667	165837	-9.10279	Similar to Isoform 2 of Late embryogenesis abundant protein, group 3			Os06g0117101	0	83.6667	-8.79185	Hypothetical gene
Os08g0471000	0.666667	102.333	-7.57437	Similar to cDNA, clone: J065120N14, full insert sequence			Os04g0682600	0	97	-8.93806	Similar to H0502G05.7 protein			Os08g0327700	3.33333	1454.67	-9.09707	Late embryogenesis abundant (LEA) group 1 family protein			Os06g0272700	0	82.6667	-8.78763	Protein of unknown function DUF231, plant domain containing protein
Os10g0361900	0	28.6667	-7.56593	Lipoxygenase, LH2 domain containing protein			Os01g0137550	0	95.3333	-8.91877	Similar to H0215A08.3 protein			Os11g0160400	0	79	-9.08435	Conserved hypothetical protein			Os01g0137500	0	80.3333	-8.73433	Protein kinase, catalytic domain domain containing protein
Os02g0824500	10.6667	1633	-7.55907	Similar to Remorin			Os01g0391800	0	94.3333	-8.89878	Conserved hypothetical protein			Os03g0332500	5.33333	2273.67	-9.06806	Similar to QM protein			Os11g0171800	3	1263.33	-8.68196	Protein kinase, core domain containing protein
Os12g0614100	0	27.3333	-7.51514	Similar to Lipase family protein			Os08g0170700	0.666667	330.333	-8.86099	Disease resistance protein domain containing protein			Os02g0460600	0	79.6667	-9.05808	Similar to OSIGBa0104J13.6 protein			Os05g0249100	0.666667	274	-8.641	Conserved hypothetical protein
Os09g0537700	970	145113	-7.51355	S-like ribonuclease, Salinity tolerance, Abiotic stress response, Regulation of photomorphogenesi			Os06g0240001	0	91.3333	-8.84096	Conserved hypothetical protein			Os09g0368250	0	77.6667	-9.03912	Hypothetical protein			Os11g0212100	0	75.6667	-8.64025	Similar to NBS-LRR disease resistance protein family-4
Os10g0505900	40	5888.33	-7.51284	Conserved hypothetical protein			Os04g0171600	0	93	-8.84021	Similar to Cytochrome P450 79A1 (EC 1.14.13.41) (Tyrosine N-monooxygenase) (Cytochrome P450Tyr)			Os06g0645100	0	75.6667	-9.03755	Similar to F-box domain containing protein			Os10g0357700	1.33333	544.333	-8.62308	Conserved hypothetical protein
Os01g0225600	32.3333	4778	-7.51135	Similar to Dehydrin			Os11g0212100	0	91.6667	-8.83923	Similar to NBS-LRR disease resistance protein family-4			Os08g0127950	0.666667	279.667	-9.03665	Hypothetical protein			Os07g0408400	0	75	-8.60978	Conserved hypothetical protein
Os06g0282400	5.66667	813.667	-7.49566	Similar to UDP-glycosyltransferase			Os11g0231400	0	90.3333	-8.83609	Protein of unknown function DUF295 family protein			Os11g0630700	0	78.6667	-9.03466	Similar to BTB/POZ domain containing protein			Os07g0650300	0	73.3333	-8.6065	Hypothetical protein
Os01g0586450	0	27	-7.49225	Hypothetical protein			Os03g0400000	0	91.3333	-8.83607	Conserved hypothetical protein			Os09g0356000	0	76.3333	-9.00518	Similar to OsD305			Os05g0232632	0	74	-8.59592	Non-protein coding transcript
Os01g0705200	44.3333	6446	-7.48737	Late embryogenesis abundant protein repeat containing protein			Os01g0372100	0	89.3333	-8.82118	Hypothetical gene			Os04g0654400	3.66667	1565.67	-8.99465	Eggshell protein family protein			Os04g0115700	0	72	-8.57241	Hypothetical protein
Os03g0172850	0	26.3333	-7.46224	Proteinase inhibitor I25, cystatin, conserved region domain containing protein			Os04g0337800	0	87.6667	-8.76971	Similar to IN2-2 protein			Os06g0496601	0	73.3333	-8.97656	Hypothetical gene			Os08g0189900	0	70.6667	-8.54246	Germin-like protein 8-10, Disease resistanc
Os11g0454300	738.333	106089	-7.45999	Similar to Water-stress inducible protein RAB21			Os10g0125600	0.333333	158	-8.68747	Hypothetical gene			Os01g0276300	3	1190.67	-8.95455	Similar to Group 3 late embryogenesis abundant protein (Fragment)			Os07g0650200	0	71	-8.5409	Armadillo-like helical domain containing protein
Os01g0654400	77.6667	11069.7	-7.44997	Similar to Salt tolerant correlative protein			Os12g0153200	0	77.6667	-8.61929	Conserved hypothetical protein			Os09g0339733	0	75	-8.95306	Non-protein coding transcript			Os03g0400000	0	67.6667	-8.49911	Conserved hypothetical protein
Os03g0347500	0	26	-7.43594	Similar to Senescence-associated protein (SAG29)			Os01g0520800	0	78	-8.60877	Hypothetical protein			Os03g0392000	0	70	-8.90639	Cyclin, N-terminal domain containing protein			Os01g0222800	0	67.6667	-8.47062	Similar to OSIGBa0145C12.7 protein
Os02g0658651	0	26	-7.42401	Hypothetical protein			Os04g0172600	0	76.6667	-8.60093	Non-protein coding transcript			Os01g0382000	0	69	-8.89252	Similar to Pathogenesis-related protein PRB1-2 precursor			Os11g0274166	0	66	-8.46383	Hypothetical protein
Os04g0545400	0	25	-7.40239	Cupredoxin domain containing protein			Os04g0175750	0.666667	255.667	-8.4825	Non-protein coding transcript			Os01g0731700	5.66667	2108	-8.87253	Hypothetical protein			Os01g0137550	0	66	-8.45867	Similar to H0215A08.3 protein
Os11g0158000	0.666667	91.6667	-7.40234	Conserved hypothetical protein			Os06g0117800	0	72	-8.47124	Conserved hypothetical protein			Os04g0422200	0	68	-8.84403	Similar to H0525E10.13 protein			Os01g0745400	0	66.6667	-8.45088	Sec34-like protein family protein
Os09g0535200	1	135.667	-7.3895	Conserved hypothetical protein			Os08g0122700	0	67.3333	-8.41683	Hypothetical protein			Os03g0693900	0.666667	244.333	-8.83902	Similar to Oxalate oxidase 1 (EC 1.2.3.4) (Germin)			Os01g0521250	0	64	-8.39527	Non-protein coding transcript
Os02g0517700	0	25	-7.36214	Conserved hypothetical protein			Os02g0615400	0	66	-8.36948	Leucine-rich repeat domain containing protein			Os05g0119100	6.66667	2362	-8.78972	Hypothetical protein			Os01g0360100	0	61.6667	-8.35674	Similar to Powdery mildew resistance protein pm3f (Fragment)
Os01g0225550	35.3333	4643.67	-7.35654	Hypothetical gene			Os06g0272700	0	64.6667	-8.36856	Protein of unknown function DUF231, plant domain containing protein			Os05g0172800	0	65	-8.78518	Conserved hypothetical protein			Os11g0298200	0	60.6667	-8.32478	Hypothetical gene
Os08g0136366	1.33333	169.667	-7.29455	Hypothetical gene			Os01g0537250	0	63.3333	-8.35816	Protein of unknown function DUF3778 domain containing protein			Os01g0732801	0	63.3333	-8.73348	Conserved hypothetical protein			Os06g0667000	0	61.3333	-8.3085	Serine/threonine protein kinase domain containing protein
Os11g0560366	0	23.3333	-7.28621	Hypothetical protein			Os06g0235500	0.333333	117	-8.23332	Conserved hypothetical protein			Os11g0701900	0.666667	224.333	-8.72314	Glycoside hydrolase, family 18 protein			Os03g0673500	0	57.6667	-8.25595	Similar to Homeobox protein knotted-1-like 4
Os06g0642200	0	23.3333	-7.27737	Similar to Cytochrome P450 family protein			Os06g0188875	2.66667	843	-8.20076	Hypothetical protein			Os03g0187350	0.666667	223.667	-8.71683	Conserved hypothetical protein			Os12g0154700	0	56	-8.23123	Germin-like protein 12-1, Disease resistanc
Os06g0681200	125	15626.3	-7.2712	Cupredoxin domain containing protein			Os06g0117900	0	56.6667	-8.16546	Non-protein coding transcript			Os06g0315000	2.33333	740	-8.6315	SAM dependent carboxyl methyltransferase domain containing protein			Os07g0541600	0.666667	206.333	-8.21869	Similar to cDNA clone:002-112-D06, full insert sequence
Os08g0331900	1.33333	166.333	-7.25598	Similar to Leucine Rich Repeat family protein, expressed			Os11g0178200	0	57.3333	-8.16486	Conserved hypothetical protein			Os01g0133700	0	58.3333	-8.60639	Glycosyl transferase, family 14 domain containing protein			Os09g0482860	0.666667	203	-8.19359	Similar to cDNA clone:001-204-H11, full insert sequence
Os01g0289100	0	22.6667	-7.25152	Conserved hypothetical protein			Os08g0254300	0	54.3333	-8.12536	Similar to OSIGBa0112M24.2 protein			Os10g0380800	0	56	-8.55553	Similar to Tryptophan decarboxylase			Os10g0103622	0	55.6667	-8.1917	Similar to Tasselseed2-like short-chain dehydrogenase/reductase (Fragment)
Os02g0140500	0	23	-7.24579	Similar to cycloartenol synthase			Os01g0521250	0	51.3333	-8.04073	Non-protein coding transcript			Os09g0339800	0	56.3333	-8.55286	Glycerophosphoryl diester phosphodiesterase domain containing protein			Os09g0339800	0	56.3333	-8.18845	Glycerophosphoryl diester phosphodiesterase domain containing protein
Os09g0296500	77.3333	9278.33	-7.20075	Conserved hypothetical protein			Os08g0208200	0	50	-8.01187	Peptidase aspartic, catalytic domain containing protein			Os06g0547400	1.33333	404.333	-8.54779	Similar to Peroxidase P7 (EC 1.11.1.7) (TP7)			Os07g0621201	0	52.6667	-8.11314	Conserved hypothetical protein
Os07g0422250	3	348	-7.16189	Hypothetical protein			Os01g0608101	0.333333	100	-8.00569	Conserved hypothetical protein			Os11g0454000	17.3333	4800.67	-8.53265	Dehydrin RAB 16C			Os01g0309451	0	53	-8.11294	Hypothetical gene
Os11g0701900	0.333333	41.6667	-7.13244	Glycoside hydrolase, family 18 protein			Os04g0325300	0	47.3333	-7.88218	Similar to NB-ARC domain containing protein, expressed			Os06g0507300	0	55	-8.53118	Similar to GAMYB-binding protein			Os02g0226500	0.333333	103.667	-8.11051	Non-protein coding transcript
Os05g0140800	2.66667	312.667	-7.1036	Similar to Dormancy related protein (Fragment)			Os06g0118900	0	46.3333	-7.87251	Hypothetical conserved gene			Os01g0313600	10.3333	3019.67	-8.51419	Conserved hypothetical protein			Os07g0521800	0	52	-8.10653	NB-ARC domain containing protein
Os08g0374701	0	20.6667	-7.09875	Similar to Protein kinase domain containing protein, expressed			Os06g0119900	0	45	-7.81911	Late embryogenesis abundant protein, LEA-14 domain containing protein			Os03g0347500	0	53.3333	-8.49094	Similar to Senescence-associated protein (SAG29)			Os06g0117900	0	53	-8.08981	Non-protein coding transcript
Os11g0149200	15	1640.33	-7.0986	Conserved hypothetical protein			Os07g0492200	0.666667	155	-7.76306	Similar to ribosomal protein L40, component of cytosolic 80S ribosome and 60S large subunit			Os01g0621500	0	52	-8.48716	Conserved hypothetical protein			Os12g0154900	0	53	-8.08844	Germin-like protein 12-3, Disease resistanc
Os05g0515600	0.333333	40	-7.09414	Similar to O-methyltransferase ZRP4 (EC 2.1.1.-			Os07g0565000	6.33333	1413.67	-7.69581	Similar to 40S ribosomal protein S11			Os10g0542100	46.6667	13318	-8.48203	Plant EC metallothionein-like protein, family 15 protein			Os08g0545500	0	51.3333	-8.04417	Similar to Dehydration-responsive element-binding protein 1J
Os01g0276300	4	438.333	-7.07157	Similar to Group 3 late embryogenesis abundant protein (Fragment)			Os10g0124500	0	41	-7.68811	Cyclin-like F-box domain containing protein			Os12g0427600	2	565	-8.46082	Similar to Subtilase			Os12g0258700	0	47.3333	-7.95478	Cupredoxin domain containing protein
Os10g0523900	0.666667	72	-7.07003	Similar to AP2 domain containing protein			Os04g0166300	2	444.667	-7.68779	Hypothetical gene			Os02g0185900	0	51	-8.44305	Hypothetical conserved gene			Os06g0216000	0	47.3333	-7.95444	Similar to 12-oxo-phytodienoic acid reductase
Os03g0381500	12.3333	1345.33	-7.06818	Conserved hypothetical protein			Os12g0405300	0.666667	146	-7.66389	Conserved hypothetical protein			Os05g0512100	0	50.6667	-8.42452	Uncharacterised conserved protein UCP031279 domain containing protein			Os02g0186100	0	47	-7.93074	Hypothetical conserved gene
Os03g0312350	0	20	-7.06313	Hypothetical gene			Os06g0170100	0	39.3333	-7.65319	Similar to WAK80 - OsWAK receptor-like protein kinase			Os05g0373900	123.333	33691.7	-8.42365	Similar to Eukaryotic peptide chain release factor subunit 1 (eRF1) (Eukaryotic release factor 1) (TB3-1) (Cl1 protein)			Os01g0578200	0	46.6667	-7.92151	Similar to programmed cell death protein 2
Os07g0422100	4	432.333	-7.06167	AWPM-19-like family protein			Os11g0555866	2	451.667	-7.64847	Hypothetical protein			Os06g0329350	0	48	-8.34039	Conserved hypothetical protein			Os07g0284700	0	45.6667	-7.91197	Conserved hypothetical protein
Os05g0122700	6.33333	711	-7.04772	Similar to Low-temperature induced protein lt101.2			Os07g0621201	0.333333	75.6667	-7.63991	Conserved hypothetical protein			Os04g0443951	0.666667	170.333	-8.32037	Hypothetical protein			Os08g0126100	0	46.3333	-7.91062	Hypothetical conserved gene
Os08g0106900	0	19.6667	-7.02879	Similar to retrotransposon protein			Os01g0578200	0	36.6667	-7.5639	Similar to programmed cell death protein 2			Os08g0389601	1	251.667	-8.29624	Non-protein coding transcript			Os07g0248150	0	44.6667	-7.86211	Conserved hypothetical protein
Os06g0227500	0	19.3333	-6.99771	Similar to Glutathione S-transferase			Os01g0370750	0	37	-7.55488	Non-protein coding transcript			Os03g0575500	0	45.3333	-8.28004	Conserved hypothetical protein			Os06g0202100	0	42.3333	-7.79562	Conserved hypothetical protein
Os02g0578000	0	19.3333	-6.98623	Hypothetical protein			Os07g0650300	0.666667	134.667	-7.54731	Hypothetical protein			Os10g0379854	0.666667	164.667	-8.27748	Hypothetical protein			Os07g0651800	0	42	-7.78812	Armadillo domain containing protein
Os12g0427600	0.666667	67.6667	-6.96115	Similar to Subtilase			Os07g0549300	2	389.333	-7.49954	Conserved hypothetical protein			Os05g0151150	0	44.6667	-8.25233	Hypothetical gene			Os01g0114600	1	225	-7.77786	Similar to Receptor-like protein kinase
Os04g0660900	0	18.3333	-6.95099	TGF-beta receptor, type I/II extracellular region family protein			Os01g0370900	0	35.6667	-7.47687	Similar to Glutathione transferase			Os11g0533400	91	21570	-8.22052	Conserved hypothetical protein			Os06g0118700	0	41	-7.77123	Peptidase A1 domain containing protein
Os05g0206100	0	18.6667	-6.9259	Conserved hypothetical protein			Os06g0200350	0	33	-7.40223	Conserved hypothetical protein			Os07g0638400	0	44.6667	-8.18076	Similar to 1-Cys peroxiredoxin			Os06g0200600	0	42.3333	-7.76498	Non-protein coding transcript
Os05g0542500	255	25090.7	-6.92004	Similar to Isoform 2 of Late embryogenesis abundant protein, group 3			Os08g0208300	0	34.3333	-7.40108	Conserved hypothetical protein			Os01g0170051	104.667	24129	-8.17195	Hypothetical protein			Os12g0405300	0.333333	77	-7.69397	Conserved hypothetical protein
Os08g0221300	3	293	-6.90425	Conserved hypothetical protein			Os03g0344400	0	32	-7.3476	Hypothetical conserved gene			Os08g0518600	12.6667	2892.67	-8.16102	Conserved hypothetical protein			Os03g0775900	0	38.3333	-7.64743	Conserved hypothetical protein
Os04g0386700	26	2448	-6.85809	Similar to OSIGBa0148P16.6 protein			Os03g0229801	0	30.3333	-7.28707	Conserved hypothetical protein			Os03g0623100	7.33333	1611.67	-8.15907	Conserved hypothetical protein			Os04g0121900	3.33333	647.333	-7.62187	Hypothetical conserved gene
Os05g0584900	0	17.6667	-6.85147	Conserved hypothetical protein			Os04g0153000	0	31.3333	-7.25341	Similar to OSIGBa0147M20.4 protein			Os09g0457900	0	41.3333	-8.12844	AP2/ERF transcription factor, Regulation of the internode elongatio			Os06g0315000	3.66667	740	-7.61095	SAM dependent carboxyl methyltransferase domain containing protein
Os01g0702500	19	1694	-6.82921	Similar to Dehydrin Rab25			Os07g0649500	0	30	-7.24665	Armadillo-like helical domain containing protein			Os05g0524900	1.33333	301	-8.12842	Hypothetical protein			Os01g0521600	0	37.3333	-7.58824	Similar to NB-ARC domain containing protein, expressed
Os09g0482640	0.666667	61.6667	-6.82848	Serine/threonine protein kinase-related domain containing protein			Os04g0142400	0	29.3333	-7.24278	Conserved hypothetical protein			Os09g0370300	0	40	-8.10078	Similar to Iron sulfur subunit of succinate dehydrogenase (Truncated) and ribosomal protein S14 precursor			Os11g0178200	0	35	-7.53936	Conserved hypothetical protein
Os10g0400700	0	16.6667	-6.79162	Hypothetical protein			Os06g0189600	4.33333	697.667	-7.22485	Hypothetical conserved gene			Os04g0607150	9	1931.33	-8.07623	Similar to OSIGBa0113I13.10 protein			Os08g0189300	0.333333	69.6667	-7.53474	Germin-like protein 8-4, Disease resistanc
Os03g0799300	0	16.6667	-6.7805	Conserved hypothetical protein			Os02g0615500	0.333333	56.3333	-7.17882	Protein kinase, core domain containing protein			Os03g0190500	0.666667	141.667	-8.07513	Hypothetical gene			Os07g0653300	0	35.6667	-7.53238	Hypothetical gene
Os09g0535500	3	270	-6.77888	Similar to RING-H2 finger protein ATL1R (RING-H2 finger protein ATL8)			Os06g0118800	0	27.6667	-7.1734	Conserved hypothetical protein			Os05g0468800	97.6667	20660.3	-8.06887	Phosphatidylethanolamine-binding protein PEBP domain containing protein			Os05g0525000	1.33333	249	-7.48838	Protein kinase, catalytic domain domain containing protein
Os03g0663750	0	16.3333	-6.77369	Hypothetical protein			Os11g0539500	2	312.333	-7.17308	Winged helix repressor DNA-binding domain containing protein			Os11g0701500	2	422	-8.05541	Similar to Class III chitinase homologu			Os10g0178800	0	34	-7.46779	Hypothetical conserved gene
Os07g0638300	23.6667	2067	-6.7431	Similar to 1-Cys peroxiredoxin			Os09g0429100	0	28.3333	-7.14784	Hypothetical conserved gene			Os02g0546400	0	38	-8.04557	Hypothetical protein			Os10g0124500	0	33.3333	-7.44387	Cyclin-like F-box domain containing protein
Os09g0278000	2.66667	230.333	-6.74195	Hypothetical conserved gene			Os08g0123833	0	28.3333	-7.13533	Hypothetical protein			Os05g0524800	0	38.6667	-8.03215	Malectin-like carbohydrate-binding domain domain containing protein			Os06g0518100	0	34	-7.41688	Conserved hypothetical protein
Os03g0682822	0	16	-6.73199	Hypothetical protein			Os11g0274100	0	28	-7.13402	Similar to Protein kinase domain containing protein, expressed			Os03g0775900	0	38.3333	-8.01095	Conserved hypothetical protein			Os07g0565000	2.66667	448.333	-7.36122	Similar to 40S ribosomal protein S11
Os02g0574000	0	16	-6.72837	Similar to Monosaccharide transporter 1			Os07g0485366	0	27.6667	-7.11468	Similar to OSIGBa0136O08-OSIGBa0153H12.1 protein			Os10g0492500	2.66667	544.667	-8.00433	Similar to Tonoplast membrane integral protein ZmTIP3-1			Os06g0240001	0	31	-7.3505	Conserved hypothetical protein
Os09g0433900	4.66667	392.667	-6.69675	Similar to Alanine aminotransferase 2 (EC 2.6.1.2) (GPT) (Glutamic--pyruvic transaminase 2) (Glutamic--alanine transaminase 2) (ALAAT-2)			Os04g0152975	0	27.6667	-7.07566	Hypothetical protein			Os05g0206100	0	37	-7.98848	Conserved hypothetical protein			Os10g0124400	0.333333	61	-7.34077	Hypothetical conserved gene
Os01g0136100	123	10364.3	-6.69517	16.9 kDa class I heat shock protein 1			Os07g0653300	0	25.3333	-7.01752	Hypothetical gene			Os03g0694000	12.3333	2487.67	-7.97412	Similar to Oxalate oxidase 1 (EC 1.2.3.4) (Germin)			Os08g0254200	2.33333	386.333	-7.32934	Conserved hypothetical protein
Os04g0429050	0	15.3333	-6.6838	Similar to OSIGBa0093L02.1 protein			Os01g0309451	0.333333	49	-7.01609	Hypothetical gene			Os04g0314500	0.666667	131	-7.95274	Hypothetical protein			Os11g0494100	0	29.6667	-7.3224	Similar to NBS-LRR type resistance protein (Fragment)
Os01g0136200	35.3333	2966.33	-6.67522	16.9 kDa class I heat shock protein 1			Os11g0218200	0	26	-7.00238	Similar to RNApol24			Os06g0215533	1.33333	258	-7.92371	Hypothetical gene			Os08g0123600	21	3401.67	-7.29666	Conserved hypothetical protein
Os03g0277300	290.333	23975.3	-6.67279	Heat shock protein 70			Os07g0653100	0	25.3333	-6.99	Conserved hypothetical protein			Os01g0705200	94.3333	18036	-7.90891	Late embryogenesis abundant protein repeat containing protein			Os08g0208300	0	29.6667	-7.26755	Conserved hypothetical protein
Os06g0324400	13.6667	1125.33	-6.67056	Late embryogenesis abundant (LEA) group 1 family protein			Os01g0802400	0	25	-6.97669	Similar to HAT family dimerisation domain containing protein			Os04g0204000	1	191	-7.9075	Similar to H0825G02.2 protein			Os04g0171600	0	28.3333	-7.23664	Similar to Cytochrome P450 79A1 (EC 1.14.13.41) (Tyrosine N-monooxygenase) (Cytochrome P450Tyr)
Os03g0197300	4.33333	350.333	-6.63879	Similar to Cupin family protein, expressed			Os01g0550800	0	24.6667	-6.96514	Protein of unknown function DUF239, plant domain containing protein			Os01g0702500	24.6667	4690.33	-7.90049	Similar to Dehydrin Rab25			Os06g0547500	0.333333	55.6667	-7.22694	Hypothetical protein
Os03g0312100	2	160.667	-6.62732	Hypothetical conserved gene			Os01g0753400	1.33333	176	-6.93214	Conserved hypothetical protein			Os04g0206600	0	35.3333	-7.89738	UDP-glucuronosyl/UDP-glucosyltransferase family protein			Os09g0238700	0	28	-7.21966	Conserved hypothetical protein
Os12g0624700	0	14.3333	-6.59262	Protein of unknown function DUF1677, Oryza sativa domain containing protein			Os08g0254200	4.66667	601.667	-6.91496	Conserved hypothetical protein			Os01g0137800	0.333333	67.6667	-7.88765	Non-protein coding transcript			Os01g0391800	0	28	-7.20009	Conserved hypothetical protein
Os04g0607150	5.66667	442	-6.58953	Similar to OSIGBa0113I13.10 protein			Os09g0129800	0	23	-6.85351	Conserved hypothetical protein			Os03g0710500	1.33333	248.333	-7.87374	Similar to Luminal binding protein			Os03g0789433	0	26.6667	-7.15812	Hypothetical conserved gene
Os12g0621300	0.666667	49.6667	-6.54368	Hypothetical conserved gene			Os02g0467300	1.33333	164	-6.81316	Conserved hypothetical protein			Os10g0178800	0	34	-7.83092	Hypothetical conserved gene			Os10g0388701	0.666667	96	-7.1242	Non-protein coding transcript
Os08g0264700	0	14	-6.53242	Hypothetical conserved gene			Os05g0509101	1.33333	161.333	-6.81305	Conserved hypothetical protein			Os01g0644200	6.66667	1203.67	-7.82667	Similar to Little protein 1			Os05g0561400	1.33333	191	-7.11431	Conserved hypothetical protein
Os05g0503650	4	293.667	-6.52213	Non-protein coding transcript			Os01g0113900	0	21.3333	-6.78105	Similar to Receptor-like protein kinase			Os06g0110200	0	34.3333	-7.82582	Late embryogenesis abundant (LEA) group 1 family protein			Os06g0202600	0	24.3333	-7.03989	Similar to cDNA clone:001-039-A08, full insert sequence
Os07g0499500	0	14	-6.52169	Similar to Peroxidase 7 precursor (EC 1.11.1.7) (Atperox P7) (ATP30)			Os01g0677000	2.66667	306	-6.72731	Galactose oxidase/kelch, beta-propeller domain containing protein			Os08g0287200	2.33333	424.333	-7.82236	Hypothetical conserved gene			Os03g0344400	0	24.6667	-7.02378	Hypothetical conserved gene
Os04g0510900	7.33333	536.333	-6.49459	Similar to Embryo-specific protein 1 (ATS1)			Os09g0405300	0.333333	42	-6.72456	Similar to Uncharacterized protein OsI_031781			Os03g0277300	304.667	54400.7	-7.82126	Heat shock protein 70			Os12g0154800	0	24.6667	-7.01084	Germin-like protein 12-2, Disease resistanc
Os01g0846000	2	145.333	-6.48506	Nucleic acid-binding, OB-fold domain containing protein			Os06g0119600	0	20	-6.692	Peptidase aspartic, catalytic domain containing protein			Os01g0726801	0	33.3333	-7.81756	Non-protein coding transcript			Os12g0455100	0	24	-6.98223	Hypothetical protein
Os02g0662100	0	13.3333	-6.48202	Similar to Tfm5 protein			Os08g0185900	0	20	-6.66501	Conserved hypothetical protein			Os03g0142600	1.33333	237.333	-7.80212	Myb transcription factor domain containing protein			Os05g0263100	0	24	-6.94891	Similar to SHR5-receptor-like kinase (Fragment)
Os04g0554500	0	13.3333	-6.48067	Similar to RCc3 protein			Os09g0405600	0.333333	38	-6.60507	Similar to Uncharacterized protein OsI_031781			Os09g0331900	3.33333	594	-7.78574	Hypothetical conserved gene			Os01g0608101	0.333333	45.6667	-6.94668	Conserved hypothetical protein
Os02g0140800	13.6667	991.333	-6.4784	Conserved hypothetical protein			Os11g0492100	0	19.6667	-6.58618	Similar to NB-ARC domain containing protein, expressed			Os06g0518100	0	34	-7.78032	Conserved hypothetical protein			Os04g0325300	0	23.3333	-6.94505	Similar to NB-ARC domain containing protein, expressed
Os11g0603100	2	148	-6.46189	Similar to predicted protein			Os04g0172400	0	19	-6.55634	Transferase family protein			Os07g0629500	1.33333	231	-7.77113	Similar to cDNA clone:002-114-B06, full insert sequence			Os06g0119100	0	23.3333	-6.93884	Protein of unknown function DUF594 family protein
Os08g0474000	0.666667	48	-6.45784	Similar to AP2 domain containing protein RAP2.6 (Fragment)			Os01g0550850	0	18	-6.48441	Non-protein coding transcript			Os04g0352066	0	32.3333	-7.76793	Conserved hypothetical protein			Os09g0429100	0	23.3333	-6.93017	Hypothetical conserved gene
Os12g0609900	0	13	-6.45062	Similar to F-box domain containing protein, expressed			Os01g0104500	0	17.3333	-6.4813	No apical meristem (NAM) protein domain containing protein			Os02g0269650	0	32.3333	-7.76601	Hypothetical gene			Os01g0137300	3.33333	398.333	-6.92989	Hypothetical protein
Os08g0518600	11.3333	796.667	-6.43203	Conserved hypothetical protein			Os02g0467500	16.3333	1514	-6.46197	Aminotransferase-like, plant mobile domain domain containing protein			Os01g0133799	0.333333	62.6667	-7.75673	Hypothetical protein			Os08g0123833	0	22.3333	-6.89893	Hypothetical protein
Os01g0623750	1.33333	92.6667	-6.42741	Hypothetical protein			Os07g0535100	3	276.667	-6.43652	Cyclin-like F-box domain containing protein			Os11g0559600	12	2055.33	-7.74265	Conserved hypothetical protein			Os06g0248600	0	21.6667	-6.89481	Conserved hypothetical protein
Os05g0468800	107.333	7487.67	-6.42122	Phosphatidylethanolamine-binding protein PEBP domain containing protein			Os09g0482840	0	17.6667	-6.38713	EF hand domain containing protein			Os06g0324400	29.6667	5078.67	-7.74003	Late embryogenesis abundant (LEA) group 1 family protein			Os02g0467300	0.666667	81.6667	-6.87785	Conserved hypothetical protein
Os04g0443951	1.33333	91.6667	-6.41068	Hypothetical protein			Os04g0331600	1.33333	118	-6.35114	Similar to cDNA clone:002-146-G03, full insert sequence			Os12g0426750	0.333333	61.3333	-7.73167	Conserved hypothetical protein			Os01g0693466	0.666667	81	-6.85333	Hypothetical gene
Os12g0539751	0	12.6667	-6.41002	Nucleic acid-binding, OB-fold-like domain containing protein			Os06g0202100	0	15.3333	-6.24531	Conserved hypothetical protein			Os09g0341500	1	172	-7.7114	F-box domain, cyclin-like domain containing protein			Os04g0153200	0	21	-6.81316	Similar to OSIGBa0147M20.2 protein
Os09g0538000	60	4078.33	-6.38464	Ribonuclease T2 family protein			Os01g0114700	2.33333	190.333	-6.22628	Similar to Receptor-like kinase			Os12g0168100	6.33333	1053.67	-7.70158	Similar to AP2 domain containing protein RAP2.6 (Fragment)			Os06g0119600	0	21.6667	-6.81137	Peptidase aspartic, catalytic domain containing protein
Os05g0468500	0	12.3333	-6.36229	Esterase, SGNH hydrolase-type domain containing protein			Os01g0134200	0.666667	52.3333	-6.2098	Similar to Universal stress protein family protein			Os02g0491600	0	30	-7.67834	Similar to Oxalate oxidase-like protein or germin-like protein (Germin-like 8) (Germin-like 12)			Os02g0211350	0	21.3333	-6.81062	Hypothetical gene
Os03g0796301	7.66667	525.667	-6.36074	Similar to WW domain-binding protein 11			Os09g0441250	0	14	-6.1997	Conserved hypothetical protein			Os02g0185766	0.333333	58.6667	-7.66338	Hypothetical protein			Os06g0354600	0	21	-6.80801	Conserved hypothetical protein
Os04g0301500	5	344.333	-6.34947	Helix-loop-helix DNA-binding domain containing protein			Os09g0426600	39.6667	3163.33	-6.19748	Hypothetical protein			Os10g0130000	0	29.6667	-7.66297	Similar to NPKL1			Os04g0210250	0.666667	76	-6.7794	Hypothetical gene
Os05g0373900	158	10429.7	-6.34796	Similar to Eukaryotic peptide chain release factor subunit 1 (eRF1) (Eukaryotic release factor 1) (TB3-1) (Cl1 protein)			Os12g0166600	0	15.3333	-6.18212	Similar to NB-ARC domain containing protein			Os01g0862850	0	29.6667	-7.65745	Hypothetical protein			Os08g0208400	7	785.333	-6.76395	Conserved hypothetical protein
Os02g0158900	5	320.667	-6.34444	Similar to SNF4			Os09g0426500	59.6667	4677.33	-6.1797	Similar to Integral membrane protein DUF6 containing protein			Os11g0696400	0.333333	57.6667	-7.6511	Glycoside hydrolase, family 3, N-terminal domain containing protein			Os12g0236600	0	20.3333	-6.76114	Conserved hypothetical protein
Os06g0186000	0.333333	24	-6.34075	Similar to Glutathione peroxidase			Os04g0111350	0	14.3333	-6.16678	Non-protein coding transcript			Os05g0550600	106.333	16830	-7.63634	Similar to Nonspecific lipid-transfer protein 2 (nsLTP2) (7 kDa lipid transfer protein)			Os05g0524900	2.66667	301	-6.76106	Hypothetical protein
Os01g0104500	0	12	-6.33912	No apical meristem (NAM) protein domain containing protein			Os02g0183000	0.333333	27.6667	-6.14712	Protein of unknown function DUF597 domain containing protein			Os08g0412800	1.33333	211	-7.63541	Protein of unknown function DUF1262 family protein			Os07g0649500	0	20	-6.74301	Armadillo-like helical domain containing protein
Os07g0499650	0	12.3333	-6.33624	Hypothetical protein			Os05g0134700	0	14.3333	-6.12667	Haem peroxidase family protein			Os04g0589800	97	15143.3	-7.60945	Late embryogenesis abundant (LEA) group 1 family protein			Os06g0200250	0	20.6667	-6.73827	Hypothetical conserved gene
Os05g0172800	0	12	-6.33416	Conserved hypothetical protein			Os09g0255200	2.66667	192.667	-6.10279	Putative cysteine proteinase inhibitor 11			Os04g0206650	0	29	-7.59656	Hypothetical protein			Os03g0797902	0	19.6667	-6.73813	Conserved hypothetical protein
Os05g0157000	0	12	-6.32353	Hypothetical protein			Os01g0544325	0	13.3333	-6.09091	Non-protein coding transcript			Os09g0538000	175	26025.7	-7.55935	Ribonuclease T2 family protein			Os08g0390700	0	20.6667	-6.73446	Similar to 2-oxoglutarate-dependent oxygenase
Os06g0141600	6	383.667	-6.30405	Early nodulin 93 ENOD93 protein family protein			Os05g0109100	0	13.6667	-6.08965	Similar to OSIGBa0138H21-OSIGBa0138E01.10 protein			Os01g0170000	86.6667	12878.3	-7.54548	Raffinose synthase family protein			Os11g0430600	0	20.3333	-6.72088	Conserved hypothetical protein
Os07g0501600	0.666667	42	-6.28937	Conserved hypothetical protein			Os02g0467400	26.6667	1958.67	-6.08703	Hypothetical protein			Os01g0733200	19	2831.67	-7.5424	Similar to Heat shock transcription factor 29 (Fragment)			Os04g0175750	1.33333	143.667	-6.70697	Non-protein coding transcript
Os04g0662400	8	505	-6.28632	Auxin responsive SAUR protein family protein			Os12g0159500	10.3333	729.667	-6.03607	Conserved hypothetical protein			Os03g0789433	0	26.6667	-7.52125	Hypothetical conserved gene			Os06g0119800	0	19.6667	-6.70272	Conserved hypothetical protein
Os07g0688200	4.66667	295.333	-6.28067	Similar to Typical P-type R2R3 Myb protein (Fragment)			Os10g0400700	0	13	-6.00848	Hypothetical protein			Os04g0691900	43	6148.33	-7.48444	Chaperonin Cpn60/TCP-1 family protein			Os11g0649801	0	19.6667	-6.69488	Similar to E3 ubiquitin-protein ligase EL5
Os03g0312300	0	11.3333	-6.27521	Protein of unknown function DUF26 domain containing protein			Os01g0608000	1.33333	93.3333	-6.00448	Hypothetical conserved gene			Os10g0133133	0	26.3333	-7.47889	Non-protein coding transcript			Os11g0701500	4	422	-6.68104	Similar to Class III chitinase homologu
Os07g0451201	0	11.3333	-6.259	Hypothetical protein			Os01g0544200	0	12.3333	-5.97926	Similar to P450			Os07g0580300	0.666667	95.6667	-7.47159	Hypothetical conserved gene			Os01g0382000	0.666667	69	-6.67824	Similar to Pathogenesis-related protein PRB1-2 precursor
Os10g0548100	44.3333	2766.33	-6.25851	Similar to DM280 protein			Os06g0201500	0.333333	24	-5.95756	Hypothetical conserved gene			Os10g0379233	0.666667	94.6667	-7.46861	Hypothetical protein			Os10g0327000	0	20	-6.66304	Similar to Protein kinase domain containing protein
Os03g0623100	5	311.333	-6.25623	Conserved hypothetical protein			Os09g0344500	0	11.3333	-5.92413	Similar to O-methyltransferase ZRP4 (EC 2.1.1.-			Os05g0533301	0	26	-7.46024	Conserved hypothetical protein			Os04g0331600	2	205	-6.6467	Similar to cDNA clone:002-146-G03, full insert sequence
Os01g0155800	84.6667	5173	-6.23182	Conserved hypothetical protein			Os02g0212975	0	12	-5.91913	Conserved hypothetical protein			Os09g0570850	16	2261	-7.45977	Similar to Histone H2B			Os06g0272800	2	204	-6.63588	Domain of unknown function DUF231, plant domain containing protein
Os05g0119100	8.66667	528.667	-6.2258	Hypothetical protein			Os05g0103800	35.6667	2232.67	-5.87876	Conserved hypothetical protein			Os01g0155800	69	9644.33	-7.45556	Conserved hypothetical protein			Os04g0323500	1.66667	168.667	-6.62796	Hypothetical protein
Os04g0423200	1.66667	97.6667	-6.15808	Conserved hypothetical protein			Os04g0326300	9	552	-5.86694	Hypothetical conserved gene			Os06g0155750	0	25.6667	-7.41978	Hypothetical conserved gene			Os02g0217250	0	18.3333	-6.6037	Hypothetical protein
Os03g0395801	3	173	-6.15642	Conserved hypothetical protein			Os04g0302400	3.66667	230.667	-5.85921	Conserved hypothetical protein			Os05g0138200	0.666667	91.3333	-7.41185	Similar to Chitinase (Class II) (EC 3.2.1.14)			Os06g0114900	0	18.3333	-6.59049	Conserved hypothetical protein
Os03g0734500	3.33333	195	-6.15111	Conserved hypothetical protein			Os10g0120300	0	11.6667	-5.857	Similar to Leucine Rich Repeat family protein, expressed			Os06g0202600	0	24.3333	-7.4034	Similar to cDNA clone:001-039-A08, full insert sequence			Os07g0161700	0	18.6667	-6.58568	VQ domain containing protein
Os09g0368200	0	10.6667	-6.12042	Similar to polyamine oxidase precursor			Os07g0521100	2.33333	144	-5.85082	Leucine-rich repeat, typical subtype containing protein			Os02g0202400	0	25	-7.39507	ADP-glucose transporter, Plastidic translocator, Starch synthesis during seed developmen			Os08g0173600	0	18	-6.57401	Conserved hypothetical protein
Os08g0106700	0.333333	20.3333	-6.11034	Similar to 10A19I.15			Os06g0660625	0	11	-5.84713	Non-protein coding transcript			Os11g0489250	5	667	-7.38787	Similar to Cytochrome P450 family protein, expressed			Os03g0627900	0.333333	35.3333	-6.55982	Similar to H0102C09.1 protein
Os06g0156801	0.333333	20	-6.10377	Hypothetical protein			Os06g0354600	0	11.3333	-5.83188	Conserved hypothetical protein			Os12g0154800	0	24.6667	-7.37405	Germin-like protein 12-2, Disease resistanc			Os06g0215533	2.66667	258	-6.55282	Hypothetical gene
Os03g0830500	2.33333	130.667	-6.09874	Similar to PGPS/D12			Os08g0106900	0	11.3333	-5.79612	Similar to retrotransposon protein			Os07g0242050	2	262	-7.36554	Non-protein coding transcript			Os06g0118900	0	18	-6.5429	Hypothetical conserved gene
Os11g0160400	2	110	-6.09272	Conserved hypothetical protein			Os08g0106801	0	10.6667	-5.79491	Hypothetical protein			Os10g0364900	17.3333	2272.33	-7.35811	Conserved hypothetical protein			Os02g0166501	0	18	-6.53475	Hypothetical conserved gene
Os06g0686900	0	10.3333	-6.08406	Conserved hypothetical protein			Os01g0578500	0	10.6667	-5.77642	F-box protein, Indica-Japonica hybrid male sterilit			Os12g0455100	0	24	-7.34639	Hypothetical protein			Os01g0945650	0	17	-6.49909	Hypothetical protein
Os08g0287200	2	108.333	-6.08149	Hypothetical conserved gene			Os09g0425800	2.66667	154.667	-5.75237	Hypothetical protein			Os04g0323500	1.33333	168.667	-7.32716	Hypothetical protein			Os01g0802400	0	17	-6.48746	Similar to HAT family dimerisation domain containing protein
Os03g0663800	0	10	-6.07621	Globulin 1 (Fragment)			Os11g0505300	0	10.3333	-5.72633	Sulfotransferase, Resistance to rice stripe viru			Os05g0263100	0	24	-7.31394	Similar to SHR5-receptor-like kinase (Fragment)			Os01g0607600	0	16.6667	-6.47252	WD40 repeat domain containing protein
Os09g0425300	9	482	-6.04081	Conserved hypothetical protein			Os04g0160801	1.33333	76.6667	-5.72627	Conserved hypothetical protein			Os06g0229000	0.666667	85	-7.31015	Similar to FtsH protease (VAR2) (Zinc dependent protease)			Os04g0302400	3	263.667	-6.41033	Conserved hypothetical protein
Os03g0730301	0	9.66667	-6.0243	Hypothetical protein			Os04g0333850	0	10.3333	-5.69765	Non-protein coding transcript			Os10g0548100	54.6667	6877.33	-7.30019	Similar to DM280 protein			Os08g0185900	0	15.3333	-6.4089	Conserved hypothetical protein
Os02g0686800	123.333	6499.67	-6.01956	Protein of unknown function DUF581 family protein			Os01g0495701	0	10.3333	-5.69276	Hypothetical conserved gene			Os06g0121800	0.333333	44	-7.28808	Hypothetical conserved gene			Os01g0945200	0	16	-6.38925	Similar to BAT1 (BIDIRECTIONAL AMINO ACID TRANSPORTER 1); amino acid transmembrane transporter
Os03g0190500	0	9.66667	-6.0062	Hypothetical gene			Os02g0594232	2	111	-5.66626	Hypothetical conserved gene			Os08g0508000	6	741	-7.28517	Cytochrome P450 family protein			Os01g0711900	0	15.6667	-6.32707	Conserved hypothetical protein
Os03g0307200	0.333333	18.6667	-6.00467	Nicotianamine synthase 2, Nicotianamine biosynthesi			Os09g0329000	0	10	-5.66485	BURP domain-containing protein 14			Os02g0482400	2.33333	288.667	-7.28516	Similar to Ornithine decarboxylase (EC 4.1.1.17			Os06g0170100	0	14.6667	-6.24888	Similar to WAK80 - OsWAK receptor-like protein kinase
Os03g0180900	54.3333	2823.33	-5.99866	Tify domain containing protein			Os04g0120300	0	10.3333	-5.66299	Similar to OSIGBa0115D20.4 protein			Os10g0133166	0	23.3333	-7.27758	Conserved hypothetical protein			Os05g0105050	0	14.3333	-6.24148	Hypothetical conserved gene
Os02g0634100	7.66667	395.667	-5.9949	Similar to OSIGBa0153E02-OSIGBa0093I20.18 protein			Os05g0142500	0	9.66667	-5.64652	Hypothetical conserved gene			Os04g0584002	6.66667	821.667	-7.27067	Non-protein coding transcript			Os11g0307600	24	1873.67	-6.23609	Conserved hypothetical protein
Os05g0339300	0.666667	34.3333	-5.99316	Conserved hypothetical protein			Os01g0364412	0	9.66667	-5.63627	Non-protein coding transcript			Os01g0615100	30.3333	3627.67	-7.23774	Chymotrypsin protease inhibitor, Salt and osmotic stress toleranc			Os07g0521100	1.66667	129.667	-6.23315	Leucine-rich repeat, typical subtype containing protein
Os03g0718800	46.6667	2415.33	-5.98632	Similar to Physical impedance induced protein			Os10g0365800	14.3333	779.667	-5.63115	Protein of unknown function DUF3615 domain containing protein			Os04g0458800	1.33333	162	-7.23622	Similar to OSIGBa0097P08.4 protein			Os01g0360150	0	14.6667	-6.22412	Hypothetical protein
Os06g0642250	0.333333	18.3333	-5.96998	Hypothetical protein			Os08g0184300	18.3333	974	-5.62553	Hypothetical protein			Os12g0548700	0	22.3333	-7.23082	Similar to MPI			Os08g0233000	0	14	-6.20224	Non-protein coding transcript
Os01g0294500	0	9.33333	-5.9595	Similar to Class III peroxidase 9			Os03g0390900	0.333333	18.6667	-5.61116	Similar to OSIGBa0153E02-OSIGBa0093I20.13 protein			Os10g0130132	0	22.6667	-7.22947	Hypothetical protein			Os04g0542100	0	13.6667	-6.19097	Similar to HAT family dimerisation domain containing protein
Os11g0558100	0	9.33333	-5.95861	Similar to Transposase			Os06g0660650	0	9.66667	-5.58989	Hypothetical conserved gene			Os10g0106000	0.333333	43.3333	-7.2271	Hypothetical protein			Os11g0492100	0	13.6667	-6.18633	Similar to NB-ARC domain containing protein, expressed
Os01g0733200	34.3333	1713.33	-5.94369	Similar to Heat shock transcription factor 29 (Fragment)			Os06g0276300	0	9	-5.57412	NB-ARC domain containing protein			Os03g0358900	0	21.3333	-7.21978	Similar to Isopentenyl transferase IPT2			Os03g0692350	0	14	-6.1801	Hypothetical protein
Os10g0352500	7.33333	364.333	-5.93365	Similar to cDNA clone:J013022N21, full insert sequence			Os08g0246800	96.6667	4935.67	-5.57176	Conserved hypothetical protein			Os01g0373800	0	22	-7.20569	Non-protein coding transcript			Os08g0307601	0	14	-6.1801	Similar to cDNA clone:002-114-B06, full insert sequence
Os11g0603000	0.666667	32.6667	-5.92949	Basic helix-loop-helix dimerisation region bHLH domain containing protein			Os09g0564200	0	9.33333	-5.5546	Hypothetical conserved gene			Os03g0638400	2.66667	307	-7.18365	Similar to OSIGBa0153E02-OSIGBa0093I20.19 protein			Os06g0119700	0	13.3333	-6.16342	Hypothetical protein
Os03g0808900	965	47384.7	-5.92461	Similar to Seed imbibition protein (Fragment)			Os01g0113950	0.333333	18	-5.53698	Hypothetical protein			Os09g0537700	947.333	108428	-7.1666	S-like ribonuclease, Salinity tolerance, Abiotic stress response, Regulation of photomorphogenesi			Os01g0352100	0	13	-6.13339	2OG-Fe(II) oxygenase domain containing protein
Os04g0316200	0.333333	17.3333	-5.92177	Protein of unknown function DUF26 domain containing protein			Os01g0223200	37	1846.33	-5.53227	Lipase, GDSL domain containing protein			Os02g0824500	20.6667	2335.33	-7.15544	Similar to Remorin			Os05g0533301	0.333333	26	-6.13328	Conserved hypothetical protein
Os02g0639300	0	9	-5.91546	Conserved hypothetical protein			Os08g0123101	0.666667	33.3333	-5.53203	Conserved hypothetical protein			Os04g0445150	26.6667	2995.67	-7.1373	Hypothetical protein			Os02g0615400	0	13.3333	-6.12924	Leucine-rich repeat domain containing protein
Os04g0589800	63.6667	3091	-5.90967	Late embryogenesis abundant (LEA) group 1 family protein			Os06g0119100	0	8.66667	-5.49239	Protein of unknown function DUF594 family protein			Os01g0385400	8.66667	973.333	-7.13425	C4-dicarboxylate transporter/malic acid transport protein family protein			Os06g0118600	0	13	-6.10452	Similar to Mov34/MPN/PAD-1 family protein
Os05g0151200	183	8848.67	-5.89721	TspO/MBR-related protein family protein			Os01g0952800	4.66667	227	-5.48379	Achaete-scute transcription factor related domain containing protein			Os12g0236600	0	20.3333	-7.12446	Conserved hypothetical protein			Os05g0246450	0	12.6667	-6.08335	Hypothetical protein
Os11g0701000	0.333333	17.3333	-5.89665	Class III chitinase homologu			Os06g0119700	0	8.66667	-5.45816	Hypothetical protein			Os08g0471000	0.666667	72	-7.09527	Similar to cDNA, clone: J065120N14, full insert sequence			Os01g0603500	0.666667	46.6667	-6.06953	Similar to Cf2/Cf5-like disease resistance protein (Fragment)
Os01g0952900	1	47.6667	-5.8803	Conserved hypothetical protein			Os01g0368500	0	8.66667	-5.44627	Protein of unknown function DUF679 domain containing protein			Os04g0510900	10.6667	1126.67	-7.08852	Similar to Embryo-specific protein 1 (ATS1)			Os01g0544200	0	12.6667	-6.06944	Similar to P450
Os09g0109600	362.667	17167.7	-5.87225	Small peptide, Drought toleranc			Os07g0541700	1	45.6667	-5.43203	Similar to receptor-like serine-threonine protein kinase			Os09g0244600	0	19.3333	-7.08165	Conserved hypothetical protein			Os11g0296900	0	12.6667	-6.05742	Similar to Cyclopropane-fatty-acyl-phospholipid synthase family protein, expressed
Os08g0320900	0	9	-5.86882	Hypothetical protein			Os06g0200600	0	8.66667	-5.4168	Non-protein coding transcript			Os01g0558100	17	1816.67	-7.06571	Similar to Glutathione S-transferase TSI-1 (EC 2.5.1.18) (Glutathione S- transferase 1)			Os01g0544325	0	12	-6.04053	Non-protein coding transcript
Os03g0325600	0	8.66667	-5.84163	Similar to WUSCHEL-related homeobox 6			Os12g0575300	3	135	-5.38708	Conserved hypothetical protein			Os04g0150500	2	210	-7.03986	Hypothetical gene			Os06g0336150	0	12	-6.03014	Hypothetical conserved gene
Os01g0733100	35.3333	1640.33	-5.83822	Conserved hypothetical protein			Os05g0298800	0	8	-5.38001	Hypothetical protein			Os10g0414000	0	20	-7.03664	No apical meristem (NAM) protein domain containing protein			Os03g0390900	0	12	-6.01981	Similar to OSIGBa0153E02-OSIGBa0093I20.13 protein
Os01g0303300	24	1109.67	-5.82188	Similar to Stress-inducible membrane pore protein			Os03g0287400	0	8	-5.37489	Similar to LOB domain protein 4			Os02g0140800	27	2807.67	-7.02745	Conserved hypothetical protein			Os03g0693700	26.3333	1748.33	-6.01505	Similar to Oxalate oxidase 1 (EC 1.2.3.4) (Germin)
Os03g0808950	1025.67	46783.7	-5.8204	Hypothetical protein			Os07g0664400	14	621	-5.36418	Short-chain dehydrogenase/reductase SDR domain containing protein			Os04g0445100	32.3333	3359	-7.0242	Similar to 22.7 kDa class IV heat shock protein precursor			Os02g0712550	0	12.3333	-6.00732	Conserved hypothetical protein
Os04g0648950	0	8.33333	-5.80671	Non-protein coding transcript			Os06g0574332	1.33333	58.6667	-5.35443	Conserved hypothetical protein			Os01g0733100	26.6667	2768	-7.02081	Conserved hypothetical protein			Os01g0347600	0.333333	23.6667	-5.97679	Ervatamin B (EC 3.4.22.-) (ERV-B)
Os01g0770200	1.33333	59.6667	-5.7987	Aromatic L-amino acid decarboxylase (AADC), Conversion of tyrosine into tyramin			Os06g0237400	30	1315	-5.34447	Similar to xyloglucan endotransglucosylase/hydrolase protein 1			Os04g0208450	10.6667	1095.33	-7.00722	Hypothetical gene			Os12g0575300	1.33333	86.3333	-5.96589	Conserved hypothetical protein
Os07g0209100	13163.3	596957	-5.79848	Similar to Seed imbibition protein (Fragment)			Os10g0378000	0	8	-5.34261	Similar to predicted protein			Os01g0661750	0.666667	68	-7.0011	Hypothetical conserved gene			Os08g0125850	0	11.6667	-5.95728	Hypothetical protein
Os04g0445150	92.6667	4177	-5.79545	Hypothetical protein			Os04g0160600	2	88.6667	-5.33147	Similar to OSIGBa0096I22.5 protein			Os03g0826800	126.667	12653.3	-6.99662	Conserved hypothetical protein			Os11g0214400	0	12.3333	-5.9335	Plant disease resistance response protein family protein
Os07g0209201	11800.7	533253	-5.79361	Hypothetical protein			Os08g0124050	0	7.66667	-5.31373	Hypothetical protein			Os08g0205800	145.333	14470	-6.97423	Hypothetical conserved gene			Os08g0124050	0	11.6667	-5.91221	Hypothetical protein
Os08g0457300	0	8	-5.78558	Hypothetical conserved gene			Os01g0604150	0	8	-5.30513	Leucine-rich repeat domain containing protein			Os02g0217250	0	18.3333	-6.96625	Hypothetical protein			Os06g0215500	4	250.333	-5.90786	Similar to Oxo-phytodienoic acid reductase
Os10g0437500	15.6667	699.333	-5.77912	Rossmann-like alpha/beta/alpha sandwich fold domain containing protein			Os04g0115700	0	7.66667	-5.29439	Hypothetical protein			Os07g0529000	4	399.333	-6.95748	Similar to Isocitrate lyase (Fragment)			Os06g0660650	0	11	-5.90373	Hypothetical conserved gene
Os09g0496250	0	8	-5.77008	Conserved hypothetical protein			Os12g0165200	0	7.66667	-5.29439	Heat shock protein Hsp20 domain containing protein			Os11g0295900	0.666667	66.3333	-6.94918	Similar to ASGR-BBM-like1			Os01g0372350	9.66667	597	-5.90317	Conserved hypothetical protein
Os11g0644000	15.3333	691	-5.76761	Similar to Protein kinase domain containing protein, expressed			Os04g0188500	0	7.33333	-5.2513	Conserved hypothetical protein			Os07g0161700	0	18.6667	-6.94895	VQ domain containing protein			Os03g0663900	0.666667	40.6667	-5.89268	Hypothetical conserved gene
Os02g0463401	26	1151.33	-5.76651	Conserved hypothetical protein			Os03g0229100	0	7.66667	-5.23536	Similar to Helix-loop-helix DNA-binding domain containing protein			Os05g0524500	0	18	-6.93815	Protein kinase, core domain containing protein			Os08g0391000	0.666667	41	-5.89125	Hypothetical protein
Os01g0968800	0	8	-5.76301	Similar to Dehydration responsive element binding protein 1F (DREB1F protein)			Os09g0238700	2	83.3333	-5.2267	Conserved hypothetical protein			Os03g0381500	31.6667	3098.67	-6.93679	Conserved hypothetical protein			Os06g0116933	0	11	-5.87406	Conserved hypothetical protein
Os05g0151150	0.333333	15.6667	-5.75351	Hypothetical gene			Os10g0130300	0	7.33333	-5.21699	F-box domain, Skp2-like domain containing protein			Os02g0649300	62.3333	6080	-6.9327	HD-ZIP I protein, Transcription activator, Stress response, Panicle developmen			Os04g0326201	0.666667	39.6667	-5.87199	Similar to H0107B07.1 protein
Os10g0165000	0	8	-5.75333	Protein of unknown function DUF266, plant family protein			Os06g0268900	0	7.33333	-5.18198	Non-protein coding transcript			Os03g0627900	0.333333	35.3333	-6.92425	Similar to H0102C09.1 protein			Os07g0564566	0	11	-5.86239	Non-protein coding transcript
Os06g0319540	0	8	-5.75137	Non-protein coding transcript			Os03g0431600	5.66667	216	-5.15106	Hypothetical conserved gene			Os01g0910800	535.667	52035.7	-6.91739	Conserved hypothetical protein			Os01g0127600	15	881	-5.85471	Similar to Bowman-Birk type proteinase inhibitor D-II precursor (IV)
Os01g0858200	0	8	-5.75037	Similar to ESP3 (ENHANCED SILENCING PHENOTYPE 3); ATP binding / ATP-dependent RNA helicase/ ATP-dependent helicase/ helicase/ nucleic acid binding			Os09g0441100	0.333333	13.3333	-5.13617	Similar to Cytochrome P450 monooxygenase CYP92A1			Os01g0615050	20.3333	1952.33	-6.91459	Proteinase inhibitor I13, potato inhibitor I family protein			Os08g0170700	2	119	-5.85413	Disease resistance protein domain containing protein
Os04g0443400	0	8.33333	-5.74681	Hypothetical protein			Os01g0332700	0	7	-5.13587	Similar to predicted protein			Os02g0166501	0	18	-6.90036	Hypothetical conserved gene			Os10g0365800	8	474	-5.84093	Protein of unknown function DUF3615 domain containing protein
Os06g0140900	41	1763.67	-5.73652	Sigma factor, regions 3 and 4 domain containing protein			Os11g0492500	0	7	-5.09945	Similar to NB-ARC domain containing protein			Os02g0462800	0.666667	62	-6.88382	WRKY transcription factor 42, Transcriptional repressor, Promotion of leaf senescenc			Os09g0417600	1	59	-5.8398	WRKY transcription factor, Transcriptional repressor, Pathogen defens
Os04g0276200	0	7.66667	-5.70611	Armadillo-like helical domain containing protein			Os04g0609300	0	6.66667	-5.07986	Transferase family protein			Os10g0184432	0	16.3333	-6.88224	Non-protein coding transcript			Os05g0524800	0.666667	38.6667	-5.8094	Malectin-like carbohydrate-binding domain domain containing protein
Os07g0523000	2	85	-5.70569	Hypothetical protein			Os07g0122000	0	6.66667	-5.0795	Protein of unknown function DUF1719, Oryza sativa family protein			Os06g0215500	2.66667	250.333	-6.85725	Similar to Oxo-phytodienoic acid reductase			Os01g0370900	0	10.6667	-5.8049	Similar to Glutathione transferase
Os12g0599550	0	7.66667	-5.69924	Similar to Helix-loop-helix DNA-binding domain containing protein			Os10g0357700	18.3333	658.667	-5.07244	Conserved hypothetical protein			Os07g0687900	273.667	25158.3	-6.8566	WSI76 protein induced by water stress			Os01g0785300	0	11	-5.79968	Hypothetical protein
Os11g0653300	0	7.66667	-5.68411	Conserved hypothetical protein			Os04g0210700	0	6.66667	-5.07223	Similar to OSIGBa0114M03.3 protein			Os02g0725900	0	17	-6.85219	Component of the NF-Y/HAP transcription factor complex, Regulation of endosperm developmen			Os01g0373700	0	10.3333	-5.79339	Conserved hypothetical protein
Os03g0820500	377.667	15800.3	-5.67689	Actin depolymerizing factor, Actin-binding protein, Abiotic stress respons			Os01g0360100	1.33333	48.6667	-5.06937	Similar to Powdery mildew resistance protein pm3f (Fragment)			Os04g0547600	0	16.3333	-6.85012	Pathogenesis-related transcriptional factor and ERF domain containing protein			Os01g0609700	0	10.3333	-5.78873	Conserved hypothetical protein
Os11g0168500	4.66667	192	-5.64785	Hypothetical conserved gene			Os06g0692500	0	6.66667	-5.04976	Hypothetical conserved gene			Os01g0743500	472	43746.7	-6.84794	Cytosolic NADP malic enzyme			Os06g0268900	0	10.3333	-5.78335	Non-protein coding transcript
Os09g0324000	0.666667	28	-5.64629	Similar to Oleosin			Os02g0184600	0	6.33333	-5.02923	Similar to Cytochrome P450 CYP71K14			Os01g0157200	1	93	-6.8443	Conserved hypothetical protein			Os03g0229801	0	10.3333	-5.77714	Conserved hypothetical protein
Os02g0186200	0	7.33333	-5.63318	Similar to Cytochrome P450 CYP71K14			Os07g0482900	0	6.33333	-5.01396	Similar to Cytochrome P450			Os12g0624700	0	17.6667	-6.83757	Protein of unknown function DUF1677, Oryza sativa domain containing protein			Os06g0718400	0.333333	20.3333	-5.76715	Hypothetical conserved gene
Os06g0335950	0	7.33333	-5.63007	Non-protein coding transcript			Os01g0774100	0	6.33333	-5.01351	Hypothetical conserved gene			Os01g0607600	0	16.6667	-6.83563	WD40 repeat domain containing protein			Os05g0367800	0	10.3333	-5.75691	Similar to Luminal binding protein 2 precursor (BiP2) (Heat shock protein 70 homolog 2) (B70) (B-70)
Os01g0651000	0	7.33333	-5.61424	Lipase, GDSL domain containing protein			Os06g0572300	0	6.33333	-5.01343	Similar to Cytokinin dehydrogenase 10			Os05g0549300	2.66667	241	-6.82276	Conserved hypothetical protein			Os01g0856850	0	10	-5.74837	Similar to ribosomal protein S7
Os03g0142600	3.33333	133	-5.61366	Myb transcription factor domain containing protein			Os04g0545600	0	6.66667	-5.00273	Similar to Uclacyanin 3-like protein			Os02g0639300	0	17	-6.82165	Conserved hypothetical protein			Os08g0208200	0	10.3333	-5.74594	Peptidase aspartic, catalytic domain containing protein
Os12g0147200	309.667	12262.3	-5.6086	Conserved hypothetical protein			Os06g0185100	10.6667	360.667	-4.99012	Similar to estradiol 17-beta-dehydrogenase 8			Os10g0177200	204.667	18240.7	-6.81243	EF-HAND 2 domain containing protein			Os07g0556500	0	10	-5.73566	Hypothetical conserved gene
Os06g0246500	227	9024.67	-5.60673	Similar to Pyruvate dehydrogenase E1 alpha subunit (EC 1.2.4.1)			Os11g0171800	22	748.667	-4.98901	Protein kinase, core domain containing protein			Os11g0700900	8.33333	735	-6.79338	Glycoside hydrolase, subgroup, catalytic core domain containing protein			Os08g0538200	0.666667	36	-5.73553	Protein of unknown function DUF247, plant family protein
Os04g0445100	126	4932.67	-5.58904	Similar to 22.7 kDa class IV heat shock protein precursor			Os02g0594166	3	102.667	-4.98	Conserved hypothetical protein			Os04g0597700	0	16.3333	-6.78041	Hypothetical protein			Os01g0389200	0	10.3333	-5.72477	Protein of unknown function DUF679 family protein
Os01g0778400	17.6667	694.333	-5.5839	Hypothetical protein			Os05g0382200	0.333333	12.3333	-4.96866	Similar to Cation/H+ exchanger (Fragment)			Os11g0299300	0	16.6667	-6.77663	Lipase, class 3 family protein			Os01g0382200	0	9.66667	-5.72253	Transferase family protein
Os11g0181200	56	2179.33	-5.57875	Hypothetical protein			Os09g0129600	0.666667	22	-4.95327	Conserved hypothetical protein			Os07g0434300	0	15.6667	-6.74287	Similar to Myb-like DNA-binding domain containing protein			Os08g0125800	0	9.33333	-5.718	Hypothetical conserved gene
Os08g0346600	12.6667	488.333	-5.57241	Hypothetical conserved gene			Os05g0493800	0	6	-4.94429	Similar to nodulin-like protein			Os08g0273600	0	16	-6.74111	Non-protein coding transcript			Os12g0109633	0	9.33333	-5.71518	Hypothetical conserved gene
Os03g0575500	0	7.33333	-5.56687	Conserved hypothetical protein			Os05g0545300	0	6	-4.91097	Serine/threonine protein kinase domain containing protein			Os08g0178500	0.666667	56	-6.73386	Similar to H0315F07.12 protein			Os06g0507300	1	55	-5.7139	Similar to GAMYB-binding protein
Os03g0653601	0	7	-5.56112	Non-protein coding transcript			Os08g0208400	31.3333	1003.33	-4.8868	Conserved hypothetical protein			Os02g0702300	41.6667	3550.67	-6.73343	Conserved hypothetical protein			Os10g0414000	0.333333	20	-5.70831	No apical meristem (NAM) protein domain containing protein
Os09g0482840	0	7	-5.55493	EF hand domain containing protein			Os11g0194000	8.33333	251.667	-4.83377	Similar to Pectinesterase			Os08g0412700	14.3333	1214.33	-6.73015	Protein of unknown function DUF1262 family protein			Os07g0446400	0	9.66667	-5.6989	Non-protein coding transcript
Os08g0131200	2.66667	101	-5.554	Similar to Non-specific lipid-transfer protein			Os02g0184650	0.333333	10.6667	-4.8328	Hypothetical protein			Os12g0630500	63.6667	5343.67	-6.71884	Similar to Thaumatin-like protein			Os01g0101900	0	10.3333	-5.69472	Similar to OSIGBa0075F02.3 protein
Os01g0773800	3	113.333	-5.54979	Hypothetical conserved gene			Os01g0115725	4.66667	141.333	-4.82518	Hypothetical protein			Os01g0135800	0.666667	55	-6.71177	Similar to Cytosolic class I small heat shock protein 3B (Fragment)			Os10g0107000	0	9.33333	-5.69259	Similar to Class III peroxidase 124
Os02g0658150	0	7	-5.54813	Hypothetical protein			Os07g0482887	0.333333	10.6667	-4.74784	Hypothetical protein			Os01g0711900	0	15.6667	-6.69211	Conserved hypothetical protein			Os03g0392000	1.33333	70	-5.68409	Cyclin, N-terminal domain containing protein
Os08g0480400	0.666667	25.3333	-5.54144	Similar to cupin, RmlC-type			Os08g0221300	3	85.3333	-4.74037	Conserved hypothetical protein			Os10g0103622	0.666667	55.6667	-6.68822	Similar to Tasselseed2-like short-chain dehydrogenase/reductase (Fragment)			Os06g0191500	0.333333	19	-5.68334	Similar to MAP kinase kinase
Os09g0370300	0	7	-5.51843	Similar to Iron sulfur subunit of succinate dehydrogenase (Truncated) and ribosomal protein S14 precursor			Os01g0115700	5.66667	162.667	-4.72745	Similar to Receptor-like kinase			Os04g0600300	6.66667	578.667	-6.68588	Homodimeric diiron-carboxylate protein, Cyanide-resistant respiration in mitochondria, Reactive oxygen species (ROS) scavengin			Os08g0124000	0	10	-5.67915	Similar to Resistance protein candidate (Fragment)
Os04g0691900	15	559	-5.5159	Chaperonin Cpn60/TCP-1 family protein			Os07g0569800	0.666667	18.3333	-4.70029	Similar to protein kinase			Os08g0518800	7.33333	606	-6.67912	Similar to Class III chitinase homologu			Os04g0173300	0	10	-5.67648	Hypothetical gene
Os03g0430500	0	6.66667	-5.50615	Peptidase S8/S53, subtilisin/kexin/sedolisin domain containing protein			Os11g0435500	0.333333	9.66667	-4.64861	Similar to alkaline alpha galactosidase 3			Os06g0115000	0.666667	54.3333	-6.66307	Conserved hypothetical protein			Os02g0270200	0	9.66667	-5.66253	Similar to Subtilase
Os10g0392900	0.333333	13.3333	-5.50024	Similar to esterase			Os01g0776300	12.3333	327	-4.63044	Protein of unknown function DUF26 domain containing protein			Os10g0413900	0	14.3333	-6.62776	No apical meristem (NAM) protein domain containing protein			Os11g0550500	0	9.66667	-5.63086	Similar to LZ-NBS-LRR class RGA
Os04g0175500	0.666667	23.6667	-5.49612	Transferase domain containing protein			Os03g0824350	5	132.333	-4.62412	Conserved hypothetical protein			Os12g0168150	6.33333	496.333	-6.62648	Hypothetical gene			Os10g0322300	0.666667	34	-5.61799	Conserved hypothetical protein
Os10g0379233	0	6.66667	-5.4875	Hypothetical protein			Os01g0774400	3.33333	86.3333	-4.61013	Hypothetical conserved gene			Os12g0154900	0.666667	53	-6.61725	Germin-like protein 12-3, Disease resistanc			Os07g0653100	0	9.33333	-5.5892	Conserved hypothetical protein
Os01g0661750	0	6.66667	-5.4866	Hypothetical conserved gene			Os11g0556132	0.666667	17	-4.57181	Hypothetical protein			Os09g0120600	0	14.3333	-6.60755	Hypothetical conserved gene			Os02g0216200	0.666667	32.6667	-5.56887	Conserved hypothetical protein
Os04g0541700	234.667	8547.67	-5.48636	Similar to Homeobox-leucine zipper protein HOX22			Os02g0614966	2.33333	59.6667	-4.56935	Leucine-rich repeat domain containing protein			Os08g0474000	0.666667	51.6667	-6.60501	Similar to AP2 domain containing protein RAP2.6 (Fragment)			Os12g0159100	0	9	-5.56678	Hypothetical conserved gene
Os07g0154201	37.3333	1367	-5.48516	Hypothetical gene			Os01g0372350	16.3333	418.667	-4.56876	Conserved hypothetical protein			Os03g0639400	0	14.3333	-6.60385	Pectinesterase inhibitor domain containing protein			Os04g0131850	5.66667	278.333	-5.559	Similar to UDP-glucose:sterol glucosyltransferase
Os02g0676800	1.33333	47	-5.48405	Similar to Dehydration responsive element binding protein 1E (DREB1E protein)			Os10g0124400	2.66667	68.3333	-4.56595	Hypothetical conserved gene			Os03g0245500	0	14.6667	-6.599	Curculin-like (mannose-binding) lectin domain containing protein			Os02g0233566	0	8.33333	-5.53537	Conserved hypothetical protein
Os02g0269650	0	6.66667	-5.48303	Hypothetical gene			Os01g0127600	1.33333	33.6667	-4.54728	Similar to Bowman-Birk type proteinase inhibitor D-II precursor (IV)			Os06g0318800	251	19427	-6.59572	Non-protein coding transcript			Os10g0525301	0	8.66667	-5.50101	Hypothetical gene
Os11g0650500	0	6.66667	-5.47007	Hypothetical conserved gene			Os11g0262500	8	197	-4.50536	Similar to F-box domain containing protein			Os10g0460000	0	14.6667	-6.58516	Conserved hypothetical protein			Os01g0776300	5.33333	248	-5.50008	Protein of unknown function DUF26 domain containing protein
Os06g0530600	0	6.66667	-5.46462	VQ domain containing protein			Os04g0338950	3.33333	82.3333	-4.49212	Hypothetical protein			Os01g0800701	0	14	-6.57859	Non-protein coding transcript			Os04g0176200	0	8.33333	-5.49791	Similar to N-methyltransferase
Os02g0690600	0	6.66667	-5.45907	Zinc finger, RING/FYVE/PHD-type domain containing protein			Os08g0197500	33.6667	785.667	-4.42732	Cyclin-like F-box domain containing protein			Os11g0181200	109.333	8244	-6.56279	Hypothetical protein			Os01g0149200	204.333	9386.33	-5.48466	Hypothetical gene
Os03g0305550	112.667	4000.67	-5.45734	Hypothetical gene			Os07g0570600	15.3333	355.333	-4.42219	Cupredoxin domain containing protein			Os12g0621300	0.333333	27.3333	-6.55556	Hypothetical conserved gene			Os08g0123900	0	8.33333	-5.48174	Similar to cDNA, clone: J065032N17, full insert sequence
Os12g0577766	329.667	11740	-5.45138	Hypothetical protein			Os07g0492250	8.66667	195.667	-4.38454	Hypothetical protein			Os08g0307601	0	14	-6.54444	Similar to cDNA clone:002-114-B06, full insert sequence			Os04g0365100	0	8.66667	-5.4781	Similar to OSIGBa0135K14.8 protein
Os10g0351200	0	6.66667	-5.44334	Similar to Cytochrome P450 family protein, expressed			Os04g0302900	2.33333	54	-4.37955	Hypothetical gene			Os03g0820300	31	2286	-6.54351	TFIIIA-type zinc finger protein, Transcription activator, Abiotic stress toleranc			Os01g0550850	0	8.33333	-5.4724	Non-protein coding transcript
Os08g0490700	305.667	10636.7	-5.42207	Conserved hypothetical protein			Os09g0405500	1.66667	38.3333	-4.35934	Similar to Uncharacterized protein OsI_031781			Os07g0606000	0.333333	27	-6.54224	Conserved hypothetical protein			Os09g0552900	0	8.33333	-5.46144	Similar to NAC domain protein, IPR003441
Os08g0374600	8	281	-5.41911	Similar to Receptor kinase-like protein			Os11g0420200	1	20.6667	-4.34721	Hypothetical protein			Os02g0702351	13	991	-6.53545	Hypothetical conserved gene			Os08g0188900	0	8	-5.46004	Germin-like protein 8-1, Disease resistanc
Os06g0144900	474.333	16620.3	-5.41808	Pectate lyase/Amb allergen domain containing protein			Os06g0317400	0.666667	14	-4.31127	Glycine rich family protein			Os05g0447660	0	13	-6.52843	Hypothetical conserved gene			Os10g0129732	0	8	-5.45946	Similar to OSIGBa0140L04.3 protein
Os02g0185500	1.33333	45.3333	-5.41476	Similar to cDNA, clone: J065218M03, full insert sequence			Os01g0346600	5.33333	111.333	-4.26084	Conserved hypothetical protein			Os05g0506800	0	13.6667	-6.52654	Hypothetical conserved gene			Os01g0644900	0	8.33333	-5.45372	Conserved hypothetical protein
Os04g0390800	1	34	-5.40909	NAD(P)-binding domain containing protein			Os11g0102500	3.33333	67.3333	-4.25288	Similar to predicted protein			Os06g0147200	0	13.6667	-6.52055	Conserved hypothetical protein			Os10g0514300	2	89.3333	-5.44975	Similar to Transposon protein
Os01g0348800	0	6.33333	-5.40556	Similar to Salt-stress induced protein (Salt protein)			Os04g0400600	3.33333	66.6667	-4.24249	Similar to OSIGBa0113L04.4 protein			Os10g0523900	0	13.6667	-6.51937	Similar to AP2 domain containing protein			Os10g0170501	0	8.33333	-5.44108	Conserved hypothetical protein
Os09g0511200	1.33333	44.6667	-5.40211	Conserved hypothetical protein			Os04g0131850	11.3333	230.667	-4.22375	Similar to UDP-glucose:sterol glucosyltransferase			Os02g0158900	12	858.333	-6.48181	Similar to SNF4			Os02g0702351	22	991	-5.42067	Hypothetical conserved gene
Os08g0414500	5.33333	182.667	-5.40046	Hypothetical conserved gene			Os05g0196700	25.6667	535	-4.2237	Conserved hypothetical protein			Os06g0216000	0.666667	47.3333	-6.48149	Similar to 12-oxo-phytodienoic acid reductase			Os09g0339733	1.66667	75	-5.41831	Non-protein coding transcript
Os03g0693900	2.33333	79.6667	-5.39897	Similar to Oxalate oxidase 1 (EC 1.2.3.4) (Germin)			Os01g0225500	32.3333	649.333	-4.21668	Similar to 3-methyl-2-oxobutanoate hydroxymethyltransferase			Os03g0820500	470.667	32919.7	-6.46442	Actin depolymerizing factor, Actin-binding protein, Abiotic stress respons			Os12g0410000	0.666667	29	-5.41312	Conserved hypothetical protein
Os01g0303401	29	997.667	-5.39552	Hypothetical gene			Os10g0327000	1.33333	27	-4.19567	Similar to Protein kinase domain containing protein			Os06g0688400	0	12.6667	-6.46009	F-box domain, cyclin-like domain containing protein			Os04g0314500	3	131	-5.41251	Hypothetical protein
Os04g0493600	1075.67	36485.3	-5.38603	Similar to Lectin-C precursor (PL-C)			Os11g0550800	91	1787.33	-4.19042	Similar to plastid-specific ribosomal protein 6			Os07g0284700	0.666667	45.6667	-6.43938	Conserved hypothetical protein			Os01g0313600	69	3019.67	-5.40646	Conserved hypothetical protein
Os03g0694000	13	442.667	-5.38304	Similar to Oxalate oxidase 1 (EC 1.2.3.4) (Germin)			Os03g0267000	60.3333	1174	-4.16174	Low molecular mass heat shock protein Oshsp18.0			Os11g0209900	0.666667	46	-6.42759	Similar to NifS-like protein			Os02g0270350	0	8.33333	-5.40043	Hypothetical protein
Os01g0124100	46.3333	1541	-5.37786	Proteinase inhibitor I12, Bowman-Birk family protein			Os09g0296500	77.3333	1442	-4.13371	Conserved hypothetical protein			Os03g0437200	1.33333	89.3333	-6.40355	C2H2-type zinc finger protein, Abscisic acid-induced antioxidant defence, Water stress and oxidative stress toleranc			Os11g0529833	0	8	-5.36565	Non-protein coding transcript
Os12g0504900	2.33333	78.3333	-5.36827	Glucoamylase, putatuve domain containing protein			Os12g0576100	125.333	2334.33	-4.12247	Conserved hypothetical protein			Os01g0348800	0	12.3333	-6.40052	Similar to Salt-stress induced protein (Salt protein)			Os04g0110100	0	7.33333	-5.36087	Concanavalin A-like lectin/glucanase domain containing protein
Os03g0305600	246.333	8211.67	-5.36079	Mitochondrial import inner membrane translocase, subunit Tim17/22 family protein			Os07g0578125	3.66667	68	-4.11013	Protein of unknown function DUF295 domain containing protein			Os06g0336150	0	12	-6.39648	Hypothetical conserved gene			Os02g0827400	0	7.66667	-5.35816	Similar to predicted protein
Os02g0517366	0	6	-5.36022	Similar to Molybdenum cofactor synthesis protein 2B			Os01g0647200	329.333	6052.67	-4.10338	Hypothetical conserved gene			Os12g0467200	1	68.3333	-6.39107	Protein of unknown function DUF1677, Oryza sativa family protein			Os06g0115000	1.33333	54.3333	-5.32426	Conserved hypothetical protein
Os01g0588600	0	6	-5.35265	Protein of unknown function DUF572 family protein			Os04g0613600	1.33333	25	-4.09875	Similar to 40S ribosomal protein S11			Os07g0209201	15245	1.01768e+06	-6.38565	Hypothetical protein			Os09g0398300	1.33333	54.3333	-5.32271	Hypothetical protein
Os11g0482200	5.33333	177.333	-5.34708	Pathogenic type III effector avirulence factor Avr cleavage site domain containing protein			Os06g0149801	6.66667	123.333	-4.09575	Hypothetical gene			Os02g0168200	3.66667	242.667	-6.37204	Similar to Transfactor-like protein			Os01g0864300	0	7.66667	-5.32032	Harpin-induced 1 domain containing protein
Os12g0456000	0	6	-5.34222	Similar to Delta3,5-delta2,4-dienoyl-CoA isomerase			Os01g0301100	1.33333	24.6667	-4.08388	Conserved hypothetical protein			Os11g0186525	0	11.6667	-6.35749	Hypothetical protein			Os03g0427300	0	7.33333	-5.29774	Glutelin type-A III precursor
Os07g0122000	0	6	-5.34119	Protein of unknown function DUF1719, Oryza sativa family protein			Os06g0187500	44	788.333	-4.06194	Hypothetical conserved gene			Os12g0147200	145	9407	-6.35547	Conserved hypothetical protein			Os06g0149801	6	238.667	-5.27307	Hypothetical gene
Os08g0471150	2.66667	86	-5.31422	Hypothetical protein			Os09g0425700	24.6667	443.333	-4.06123	Similar to Glycylpeptide N-tetradecanoyltransferase			Os07g0209100	17068.7	1116711	-6.35472	Similar to Seed imbibition protein (Fragment)			Os10g0346450	0	7.33333	-5.26947	Hypothetical protein
Os01g0615100	6	195.667	-5.3083	Chymotrypsin protease inhibitor, Salt and osmotic stress toleranc			Os03g0143150	0.666667	12	-4.05759	Hypothetical protein			Os06g0670633	0	12	-6.33844	Similar to embryo-sac basal-endosperm layer embryo-surrounding-region			Os09g0405300	0	7.33333	-5.24822	Similar to Uncharacterized protein OsI_031781
Os03g0395700	7	220	-5.29854	Conserved hypothetical protein			Os11g0492800	0.666667	11	-3.98539	Similar to Esterase PIR7A			Os09g0125400	0.333333	22	-6.32947	Hypothetical conserved gene			Os09g0527700	0	7.33333	-5.24704	Similar to Auxin-induced protein IAA4
Os04g0545700	0	6	-5.29697	Transferase family protein			Os11g0214400	6	103.333	-3.98243	Plant disease resistance response protein family protein			Os04g0583900	46.3333	2957	-6.32336	Similar to LHY protein			Os12g0412400	0	7.33333	-5.23886	Hypothetical gene
Os02g0649300	93.3333	2961.33	-5.29613	HD-ZIP I protein, Transcription activator, Stress response, Panicle developmen			Os06g0720000	4	69.6667	-3.97439	Conserved hypothetical protein			Os01g0561600	0	12.6667	-6.31495	Cytochrome P450 family protein			Os01g0153800	0	7	-5.22665	Similar to gibberellin receptor GID1L2
Os02g0759400	49.3333	1580.33	-5.29468	Zinc finger, RING/FYVE/PHD-type domain containing protein			Os04g0334700	6.33333	103.667	-3.94717	Peptidase aspartic, catalytic domain containing protein			Os03g0305550	225.333	13934	-6.30737	Hypothetical gene			Os09g0405500	0	7	-5.21187	Similar to Uncharacterized protein OsI_031781
Os10g0492600	6.33333	200	-5.28811	Similar to Tonoplast membrane integral protein ZmTIP3-1			Os09g0398300	1.66667	25.6667	-3.87599	Hypothetical protein			Os03g0565825	0	11.6667	-6.30593	Conserved hypothetical protein			Os07g0242050	7	262	-5.19564	Non-protein coding transcript
Os02g0574800	4	130.667	-5.28644	Ethylene insensitive 3 domain containing protein			Os07g0480900	2	32	-3.85382	Similar to Cysteine protease (Fragment)			Os06g0707300	1.33333	83.6667	-6.29952	Cyclin-like F-box domain containing protein			Os04g0326300	10.3333	391	-5.18925	Hypothetical conserved gene
Os12g0577700	939	29729	-5.28127	Similar to Protein kinase domain containing protein, expressed			Os11g0470966	33.6667	522.333	-3.8388	Hypothetical conserved gene			Os01g0124401	198.667	12472	-6.29034	Similar to Bowman-Birk type bran trypsin inhibitor			Os06g0155750	0.666667	25.6667	-5.18732	Hypothetical conserved gene
Os01g0644200	32.6667	1024	-5.27839	Similar to Little protein 1			Os06g0201000	0.666667	10	-3.81626	Conserved hypothetical protein			Os06g0246500	323.333	20088.7	-6.28768	Similar to Pyruvate dehydrogenase E1 alpha subunit (EC 1.2.4.1)			Os06g0187300	0	6.33333	-5.17342	Similar to RING-H2 finger protein ATL2C
Os07g0604700	0	6	-5.27127	B12D-like protein, Flooding tolerance during seed germination and early seedling growt			Os07g0464200	38.6667	583.333	-3.80395	Similar to O-methyltransferase ZRP4			Os11g0435300	0	11.3333	-6.28538	Ankyrin repeat domain containing protein			Os07g0535100	3.66667	136	-5.17295	Cyclin-like F-box domain containing protein
Os10g0139300	0	6	-5.26884	F-box domain containing protein, Regulation of seed developmen			Os07g0541500	1	14	-3.69003	Similar to KI domain interacting kinase 1			Os04g0339400	2	125	-6.27629	Aldo/keto reductase family protein			Os07g0244100	0	7	-5.17245	Similar to Pathogenesis-related protein PRB1-3
Os05g0572700	82.6667	2589.67	-5.26702	Similar to protein phosphatase 2C ABI1			Os11g0644000	15.3333	212.667	-3.6729	Similar to Protein kinase domain containing protein, expressed			Os03g0561400	6	373.333	-6.27553	Conserved hypothetical protein			Os01g0774100	0	6.66667	-5.17158	Hypothetical conserved gene
Os12g0123800	1.33333	41	-5.26552	No apical meristem (NAM) protein domain containing protein			Os08g0198700	446.333	6042.33	-3.65898	Similar to Glycolate oxidase (EC 1.1.3.15) (Fragment)			Os02g0690600	0.666667	40	-6.27097	Zinc finger, RING/FYVE/PHD-type domain containing protein			Os12g0599625	2	75	-5.16879	Non-protein coding transcript
Os05g0362600	182.333	5708.67	-5.26205	Late embryogenesis abundant protein, LEA-5 domain containing protein			Os01g0846000	2	27	-3.64371	Nucleic acid-binding, OB-fold domain containing protein			Os09g0278000	6.33333	388.333	-6.26383	Hypothetical conserved gene			Os08g0254300	0	7	-5.16766	Similar to OSIGBa0112M24.2 protein
Os09g0368250	0	5.66667	-5.24933	Hypothetical protein			Os04g0170500	88.6667	1180.67	-3.63688	Zinc finger, CCHC-type domain containing protein			Os01g0866550	119.667	7280	-6.26358	Non-protein coding transcript			Os03g0418000	0	6.66667	-5.157	Similar to Basic endochitinase 2 precursor (EC 3.2.1.14)
Os11g0701400	0	5.66667	-5.24298	Chitinase (EC 3.2.1.14) III C10150-rice (EC 3.2.1.14)			Os12g0504900	2.33333	30.6667	-3.6339	Glucoamylase, putatuve domain containing protein			Os03g0808900	1358.33	82718.3	-6.25715	Similar to Seed imbibition protein (Fragment)			Os10g0398100	0	6.66667	-5.15199	Plant disease resistance response protein family protein
Os10g0492500	6	182.667	-5.24205	Similar to Tonoplast membrane integral protein ZmTIP3-1			Os11g0298200	7	93.6667	-3.629	Hypothetical gene			Os01g0846400	19.6667	1207.67	-6.25706	Conserved hypothetical protein			Os06g0178500	0	7.33333	-5.13991	Isopenicillin N synthase family protein
Os07g0581700	8	245.333	-5.24024	Homeodomain-leucine zipper (HD-Zip) transcription factor, Regulation of panicle developmen			Os01g0355800	9.66667	126.667	-3.6189	Similar to Esterase PIR7A			Os02g0718050	0	11	-6.2549	Non-protein coding transcript			Os01g0162701	0	6.66667	-5.1317	Hypothetical gene
Os10g0177200	172	5296.67	-5.23912	EF-HAND 2 domain containing protein			Os04g0542100	1.33333	17.6667	-3.61276	Similar to HAT family dimerisation domain containing protein			Os03g0180900	58.3333	3551.67	-6.25128	Tify domain containing protein			Os06g0693900	0	7	-5.12986	Protein kinase, catalytic domain domain containing protein
Os12g0577733	357	10977	-5.23556	Hypothetical gene			Os02g0676400	13.3333	169.667	-3.60479	Multi antimicrobial extrusion protein MatE family protein			Os11g0211800	6.33333	378.333	-6.24754	Similar to Specific abundant protein-like protein 1			Os09g0405600	0	6.66667	-5.12407	Similar to Uncharacterized protein OsI_031781
Os09g0495100	0	5.66667	-5.23493	Hypothetical protein			Os01g0224166	2.66667	34.6667	-3.5948	Hypothetical gene			Os02g0464550	0	11.3333	-6.24253	Hypothetical protein			Os05g0311801	0	6.66667	-5.11703	Similar to Isopentenyl transferase IPT7
Os08g0508000	2	59	-5.23122	Cytochrome P450 family protein			Os09g0268100	1.33333	17	-3.57719	Similar to lectin-like receptor kinase 7			Os07g0115200	20.3333	1222.67	-6.23994	Conserved hypothetical protein			Os01g0795700	0.666667	23	-5.11194	Non-protein coding transcript
Os07g0154100	45	1376.33	-5.22686	Similar to Viviparous-14			Os12g0255850	3.33333	42.6667	-3.56059	Conserved hypothetical protein			Os04g0326201	0.666667	39.6667	-6.23972	Similar to H0107B07.1 protein			Os01g0586800	0	6.66667	-5.10788	Similar to WRKY transcription factor 5 (Fragment)
Os02g0658600	1.33333	41.3333	-5.22514	Similar to Beta-expansin (Fragment)			Os01g0341750	2	26	-3.55923	Hypothetical protein			Os02g0483500	37.3333	2240	-6.23866	Transferase family protein			Os04g0338950	2	71	-5.08937	Hypothetical protein
Os05g0305000	1.66667	50.3333	-5.22497	Similar to hydrolase, hydrolyzing O-glycosyl compounds			Os02g0498666	3.66667	46.3333	-3.54859	Non-protein coding transcript			Os06g0116933	0	11	-6.23689	Conserved hypothetical protein			Os08g0337601	0	6.66667	-5.08046	Hypothetical conserved gene
Os02g0676400	13.3333	399.333	-5.22096	Multi antimicrobial extrusion protein MatE family protein			Os05g0136400	68.3333	852.667	-3.53764	Conserved hypothetical protein			Os06g0498450	0	11	-6.23139	Hypothetical conserved gene			Os01g0539900	0	6.66667	-5.07403	Conserved hypothetical protein
Os05g0211100	1.66667	49.6667	-5.2178	Similar to Cytochrome P450-like protein			Os07g0653900	35.6667	442.333	-3.51878	Hypothetical conserved gene			Os07g0564566	0	11	-6.22592	Non-protein coding transcript			Os08g0189400	1.33333	45.3333	-5.05969	Germin-like protein 8-5, Disease resistanc
Os01g0849000	579.667	17384.7	-5.20231	Hypothetical protein			Os04g0329300	3632.33	44758.7	-3.50965	Pollen allergen/expansin, C-terminal domain containing protein			Os09g0109600	494.333	29493	-6.22093	Small peptide, Drought toleranc			Os07g0589532	0	6.33333	-5.05928	Non-protein coding transcript
Os05g0205400	0	5.33333	-5.19654	Conserved hypothetical protein			Os12g0574500	240	2939.33	-3.50661	Hypothetical protein			Os12g0228650	0	11	-6.21252	Hypothetical protein			Os01g0157600	0	6.66667	-5.0576	Conserved hypothetical protein
Os04g0596200	0	5.33333	-5.19583	Peptidase A1 domain containing protein			Os01g0609700	1.66667	19.3333	-3.50633	Conserved hypothetical protein			Os03g0305600	441.333	25880.7	-6.20874	Mitochondrial import inner membrane translocase, subunit Tim17/22 family protein			Os06g0325200	0	6	-5.05069	Phosphate transporter, Phosphate uptak
Os01g0800800	4	118.333	-5.19462	Hypothetical protein			Os01g0952900	1	11.3333	-3.47518	Conserved hypothetical protein			Os03g0663750	0	10.6667	-6.20464	Hypothetical protein			Os10g0514425	0	6.66667	-5.0499	Hypothetical protein
Os03g0826800	586.333	17334.7	-5.1878	Conserved hypothetical protein			Os09g0344650	20	234	-3.46192	Non-protein coding transcript			Os03g0808950	1435.33	82365	-6.16928	Hypothetical protein			Os10g0133166	0.666667	23.3333	-5.04425	Conserved hypothetical protein
Os03g0112900	0	5.33333	-5.18052	Similar to Aldehyde 5-hydroxylase			Os01g0104200	2	24.3333	-3.45804	No apical meristem (NAM) protein domain containing protein			Os01g0785300	0	11	-6.16347	Hypothetical protein			Os02g0702300	104.333	3550.67	-5.04361	Conserved hypothetical protein
Os10g0115550	0.666667	19.6667	-5.17126	Similar to gibberellin-regulated family protein			Os09g0280750	2.33333	27.6667	-3.45778	Non-protein coding transcript			Os01g0373700	0	10.3333	-6.15628	Conserved hypothetical protein			Os04g0208450	32.3333	1095.33	-5.04284	Hypothetical gene
Os01g0958200	5.66667	170.667	-5.1692	Curculin-like (mannose-binding) lectin domain containing protein			Os07g0653800	42.3333	501.667	-3.44385	Hypothetical protein			Os12g0478200	259.333	14436.3	-6.14464	Hypothetical protein			Os11g0565000	0	6	-5.03749	Leucine-rich repeat, N-terminal domain containing protein
Os12g0467200	0	5.33333	-5.1676	Protein of unknown function DUF1677, Oryza sativa family protein			Os02g0686800	123.333	1448.67	-3.43775	Protein of unknown function DUF581 family protein			Os11g0149200	27.3333	1557.33	-6.14081	Conserved hypothetical protein			Os10g0398350	0	6	-5.02956	Hypothetical protein
Os09g0437500	794	23159	-5.16345	Dormancyauxin associated family protein			Os09g0409100	12	138.333	-3.42819	Conserved hypothetical protein			Os04g0185600	12	663.667	-6.12809	General substrate transporter domain containing protein			Os11g0641500	0.666667	22.3333	-5.0289	Cupredoxin domain containing protein
Os12g0153200	0	5.33333	-5.15141	Conserved hypothetical protein			Os06g0149700	12	138.667	-3.395	Cysteine synthase (EC 4.2.99.8)			Os03g0305400	25.3333	1404.67	-6.12679	UspA domain containing protein			Os05g0513700	0.666667	22	-5.02885	Reticulon domain containing protein
Os12g0539700	0	5.33333	-5.14572	Conserved hypothetical protein			Os06g0188800	104	1139	-3.35678	Extracellular solute-binding protein, family 3 domain containing protein			Os10g0179000	0	10.3333	-6.12201	Hypothetical protein			Os01g0113900	0	6	-5.0271	Similar to Receptor-like protein kinase
Os07g0434300	0.333333	10.3333	-5.14321	Similar to Myb-like DNA-binding domain containing protein			Os07g0650600	24.3333	267.667	-3.33704	Similar to BLE2 protein			Os05g0367800	0	10.3333	-6.12039	Similar to Luminal binding protein 2 precursor (BiP2) (Heat shock protein 70 homolog 2) (B70) (B-70)			Os08g0172300	0	6.33333	-5.00424	Similar to H1005F08.16 protein
Os01g0849050	388	11091.3	-5.1357	Non-protein coding transcript			Os09g0110300	260.333	2847.33	-3.33285	Putative cyclase family protein			Os12g0465000	0	10.3333	-6.11451	Hypothetical conserved gene			Os10g0528300	7.33333	244	-4.98541	Tau class GST protein 4
Os02g0756032	0	5.33333	-5.12078	Hypothetical conserved gene			Os07g0643500	36	385.333	-3.31699	Hypothetical protein			Os12g0187800	21.3333	1167.33	-6.11357	Conserved hypothetical protein			Os11g0649900	0	6.33333	-4.97919	Exo70 exocyst complex subunit family protein
Os03g0830400	1.33333	38.3333	-5.11474	PGPS/D12			Os07g0663650	5	54	-3.30159	Hypothetical protein			Os09g0410500	0	10	-6.10396	TCP family transcription factor, Regulation of palea development, Control of floral zygomorph			Os04g0396550	0.333333	11.6667	-4.97646	Hypothetical conserved gene
Os01g0170051	90.6667	2554.33	-5.11049	Hypothetical protein			Os03g0289800	17.6667	190.667	-3.29308	Similar to Leucoanthocyanidin dioxygenase-like protein			Os11g0701600	0	10	-6.10165	Glycoside hydrolase, family 18, catalytic domain domain containing protein			Os10g0327201	0	5.66667	-4.97338	Hypothetical protein
Os07g0691100	1537	43143.3	-5.10842	Similar to Pectin methylesterase 6 (Fragment)			Os08g0200100	19.6667	208	-3.29303	Ribonucleotide reductase-related domain containing protein			Os11g0649801	0.333333	19.6667	-6.09646	Similar to E3 ubiquitin-protein ligase EL5			Os08g0282100	0	6.33333	-4.97209	DNA-binding pseudobarrel domain domain containing protein
Os09g0116000	0.666667	18.6667	-5.08582	Transcription factor, MADS-box domain containing protein			Os05g0109400	11.3333	116.667	-3.28898	Conserved hypothetical protein			Os07g0408400	1.33333	75	-6.09461	Conserved hypothetical protein			Os01g0200200	0	6	-4.9711	Protein of unknown function DUF1677, plant domain containing protein
Os10g0173000	158.667	4357.67	-5.08018	Conserved hypothetical protein			Os07g0523000	2	21.3333	-3.28736	Hypothetical protein			Os02g0463401	29.3333	1580.33	-6.07295	Conserved hypothetical protein			Os01g0945666	0	6.33333	-4.96451	Hypothetical protein
Os10g0484800	0	5	-5.07864	Orthologue of Arabidopsis PKSA/LAP6, Regulation of pollen exine formatio			Os07g0142100	1.33333	14.3333	-3.28567	Conserved hypothetical protein			Os01g0836900	0	10	-6.07276	Conserved hypothetical protein			Os06g0235800	0	6	-4.95329	Similar to predicted protein
Os07g0606000	0.666667	18.3333	-5.07802	Conserved hypothetical protein			Os09g0330200	8.66667	91	-3.28546	Hypothetical protein			Os07g0446400	0	9.66667	-6.06296	Non-protein coding transcript			Os03g0660300	0	6	-4.95329	Auxin responsive SAUR protein domain containing protein
Os03g0245800	243	6645.33	-5.07712	Similar to Heat shock protein 26			Os12g0574400	1001.33	10308.3	-3.25895	Similar to BPM			Os03g0448200	0	9.66667	-6.06296	Similar to Exo70 exocyst complex subunit family protein			Os04g0664900	0	6	-4.94636	Similar to H1005F08.5 protein
Os06g0523701	0	5	-5.07283	Hypothetical conserved gene			Os01g0360150	1.66667	18	-3.25744	Hypothetical protein			Os03g0663400	620.667	33096.3	-6.0612	Similar to Thaumatin-like protein			Os01g0332700	0	6	-4.94486	Similar to predicted protein
Os05g0564700	0.666667	18.3333	-5.0727	Conserved hypothetical protein			Os06g0187300	1.33333	13	-3.2269	Similar to RING-H2 finger protein ATL2C			Os03g0830500	1	52.6667	-6.06039	Similar to PGPS/D12			Os01g0133799	2	62.6667	-4.93287	Hypothetical protein
Os11g0630700	0.333333	9.66667	-5.04658	Similar to BTB/POZ domain containing protein			Os07g0654100	58	579	-3.21256	Hypothetical protein			Os10g0107000	0	9.33333	-6.05486	Similar to Class III peroxidase 124			Os04g0160600	0.666667	21	-4.93255	Similar to OSIGBa0096I22.5 protein
Os02g0630250	2	52.6667	-5.04429	Similar to predicted protein			Os04g0329200	3363.33	33459.3	-3.19612	Pollen allergen Lol p2 family protein			Os01g0588600	1.33333	72.3333	-6.05084	Protein of unknown function DUF572 family protein			Os11g0493700	0	5.66667	-4.92308	Similar to NBS-LRR type resistance protein (Fragment)
Os09g0378700	38.6667	1035	-5.04239	Similar to ubiquitin-protein ligase			Os08g0132000	36.3333	355.333	-3.18632	Conserved hypothetical protein			Os06g0691500	0	10	-6.03767	Transcription factor IIS, N-terminal domain containing protein			Os01g0134200	0.666667	20.3333	-4.92029	Similar to Universal stress protein family protein
Os03g0286900	418.667	11244	-5.04174	RCI2 (rare cold-inducible 2) family protein, Drought resistanc			Os06g0172675	2.33333	23.3333	-3.17832	Hypothetical protein			Os07g0446800	3.33333	175	-6.03461	Similar to Hexokinase			Os06g0338801	0.333333	11.3333	-4.91932	Hypothetical protein
Os05g0524500	0	5	-5.03178	Protein kinase, core domain containing protein			Os11g0209000	212.333	2045	-3.16321	Glycine rich family protein			Os10g0331600	2.33333	122.333	-6.03185	UDP-glucuronosyl/UDP-glucosyltransferase domain containing protein			Os10g0514550	0	5.33333	-4.91184	Hypothetical protein
Os01g0385400	15	397	-5.01609	C4-dicarboxylate transporter/malic acid transport protein family protein			Os10g0352500	7.33333	71	-3.16003	Similar to cDNA clone:J013022N21, full insert sequence			Os01g0729600	0	10	-6.02824	Pyridoxal phosphate-dependent transferase, major region, subdomain 1 domain containing protein			Os06g0246600	0	5.66667	-4.9114	Similar to Glutamate receptor
Os08g0438100	12	312.667	-5.01412	Similar to ZF-HD homeobox protein			Os07g0551700	27.3333	260.333	-3.15541	Similar to Cellulose synthase (Fragment)			Os04g0301500	3.33333	176.333	-6.02679	Helix-loop-helix DNA-binding domain containing protein			Os04g0487550	0	6	-4.90481	Putative zinc finger CCCH domain-containing protein 29
Os03g0339300	5.66667	150	-5.01208	Hypothetical conserved gene			Os08g0490700	305.667	2903.33	-3.13693	Conserved hypothetical protein			Os02g0270200	0	9.66667	-6.02652	Similar to Subtilase			Os06g0215750	4.33333	134	-4.89788	Hypothetical gene
Os04g0130433	1	26.3333	-5.01193	UDP-glucuronosyl/UDP-glucosyltransferase domain containing protein			Os01g0686200	6.66667	61.3333	-3.13088	UDP-glucuronosyl/UDP-glucosyltransferase family protein			Os03g0625201	19.3333	1008	-6.02569	Hypothetical gene			Os01g0222900	0	5.66667	-4.89577	Curculin-like (mannose-binding) lectin domain containing protein
Os02g0188500	214	5572.33	-5.0045	Ubiquitin domain containing protein			Os10g0172100	2.66667	25.6667	-3.11883	Similar to Cytochrome P450 family protein, expressed			Os05g0437050	0	9.33333	-6.0131	Conserved hypothetical protein			Os07g0672600	0	5.33333	-4.89099	Hypothetical conserved gene
Os09g0418000	186	4828.33	-4.99878	Similar to CBL-interacting protein kinase 16			Os07g0663700	54	503.333	-3.11854	Similar to Oxidoreductase, short chain dehydrogenase/reductase family protein, expressed			Os01g0213350	0	9.66667	-6.01198	Hypothetical gene			Os12g0579450	10.6667	329.667	-4.89059	Hypothetical gene
Os12g0187800	14	362.667	-4.99578	Conserved hypothetical protein			Os12g0563700	749.333	7061.67	-3.11833	Pectin lyase fold domain containing protein			Os07g0224550	0	9.33333	-6.01081	Conserved hypothetical protein			Os11g0274700	8.33333	254.333	-4.88827	Hypothetical conserved gene
Os01g0692050	45.6667	1173.33	-4.99452	Conserved hypothetical protein			Os01g0352100	2.33333	21.3333	-3.10782	2OG-Fe(II) oxygenase domain containing protein			Os10g0492600	11.6667	591.667	-6.00984	Similar to Tonoplast membrane integral protein ZmTIP3-1			Os01g0115725	3.33333	100.667	-4.88808	Hypothetical protein
Os03g0188100	34	880.333	-4.99328	Similar to transparent testa 12 protein			Os07g0643400	39.6667	363.333	-3.09009	Alpha/beta hydrolase fold-3 domain containing protein			Os06g0633300	0	9.66667	-6.0081	Similar to Phytosulfokines 1			Os10g0155100	0	5.66667	-4.8813	Curculin-like (mannose-binding) lectin domain containing protein
Os01g0136050	193	5001.67	-4.9928	Similar to 16.9 kDa heat shock protein			Os07g0663900	9.66667	86.3333	-3.08497	Similar to Oxidoreductase, short chain dehydrogenase/reductase family protein, expressed			Os06g0140900	39.3333	1996.33	-6.00227	Sigma factor, regions 3 and 4 domain containing protein			Os10g0504900	16.3333	491.333	-4.87179	Similar to Lipid transfer protein
Os05g0572800	63	1622.33	-4.98222	Hypothetical protein			Os07g0538700	2	17.3333	-3.05601	Hypothetical conserved gene			Os05g0142100	3	151	-6.00181	Conserved hypothetical protein			Os06g0267200	0	5.66667	-4.86981	Conserved hypothetical protein
Os01g0880850	6.33333	161.333	-4.9791	Hypothetical protein			Os10g0123200	43.6667	392	-3.05511	Cyclin-like F-box domain containing protein			Os01g0147001	0	9	-5.99183	Similar to H0212B02.9 protein			Os04g0302900	1.66667	49	-4.86709	Hypothetical gene
Os01g0946600	8.66667	222	-4.97808	Conserved hypothetical protein			Os06g0184900	79.6667	712	-3.04936	Transferase family protein			Os06g0272800	4	204	-5.99125	Domain of unknown function DUF231, plant domain containing protein			Os05g0130400	0	5.66667	-4.85812	Protein of unknown function DUF247, plant family protein
Os05g0170200	86.3333	2214	-4.97665	Similar to Universal stress protein			Os03g0144500	2.66667	23.6667	-3.0311	Similar to Xyloglucan galactosyltransferase KATAMARI 1 (EC 2.4.1.-) (MURUS3 protein)			Os04g0541700	378	19189.7	-5.98339	Similar to Homeobox-leucine zipper protein HOX22			Os08g0178400	0	5.66667	-4.84606	Non-protein coding transcript
Os09g0378200	0	4.66667	-4.97141	Conserved hypothetical protein			Os08g0346600	12.6667	110	-3.02731	Hypothetical conserved gene			Os03g0397600	64	3188.33	-5.97212	Glycoside hydrolase, family 17 protein			Os09g0244600	0.666667	19.3333	-4.84218	Conserved hypothetical protein
Os01g0348900	712.333	17957	-4.96377	Jacalin-related mannose-binding lectin, Salinity toleranc			Os06g0163900	5	45	-3.02268	Conserved hypothetical protein			Os08g0545500	1	51.3333	-5.97014	Similar to Dehydration-responsive element-binding protein 1J			Os06g0178550	0.333333	11.6667	-4.84101	Hypothetical protein
Os06g0133500	38	955	-4.96289	Conserved hypothetical protein			Os12g0571700	31	267	-3.01676	Conserved hypothetical protein			Os05g0247800	116	5639	-5.96018	Glycoside hydrolase, family 18 protein			Os06g0207950	0	5.33333	-4.80428	Hypothetical gene
Os01g0288800	1.66667	41	-4.96188	Conserved hypothetical protein			Os03g0281900	2.66667	24	-3.01271	ATP-binding cassette (ABC) transporter, Hypodermal suberization of roots, Salt stress toleranc			Os11g0242200	0.333333	17.3333	-5.95799	Protein phosphatase 2C-like domain containing protein			Os01g0133700	2	58.3333	-4.80401	Glycosyl transferase, family 14 domain containing protein
Os04g0466000	15.3333	388	-4.9547	Similar to OSIGBa0115M15.3 protein			Os11g0482200	5.33333	46.6667	-3.01236	Pathogenic type III effector avirulence factor Avr cleavage site domain containing protein			Os04g0654500	1.33333	63.6667	-5.95268	Conserved hypothetical protein			Os10g0179000	0.333333	10.3333	-4.79749	Hypothetical protein
Os02g0607000	0	4.66667	-4.95281	Putative cyclin-F2-1			Os07g0562400	4	33	-2.98726	Major facilitator superfamily protein			Os05g0104150	0	9	-5.95157	Leucine-rich repeat (LRR) protein, Inhibitor of fungal polygalacturonase, Defence respons			Os02g0212975	0	5	-4.79402	Conserved hypothetical protein
Os03g0275700	0.333333	9	-4.94566	Conserved hypothetical protein			Os11g0533400	10.6667	91	-2.957	Conserved hypothetical protein			Os04g0675400	57.6667	2813.67	-5.94835	Similar to Chaperone protein dnaJ			Os01g0114700	1.66667	47.6667	-4.77924	Similar to Receptor-like kinase
Os06g0594940	0.333333	9	-4.94145	Non-protein coding transcript			Os07g0486400	19.3333	160.667	-2.95568	Conserved hypothetical protein			Os11g0702100	5	246	-5.94235	Similar to Class III chitinase homologu			Os01g0945700	0	5.33333	-4.77434	Similar to amino acid transporter
Os11g0702250	0	4.66667	-4.93483	Non-protein coding transcript			Os07g0667100	373.667	3097	-2.94744	Glycoside hydrolase, family 14 protein			Os11g0154900	21.6667	1060	-5.93218	Similar to DNA-binding factor of bZIP class (Fragment)			Os10g0340301	6.66667	188	-4.77051	Conserved hypothetical protein
Os11g0525500	0.333333	9	-4.93286	Sugar transporter, conserved site domain containing protein			Os11g0274700	8	66.3333	-2.92723	Hypothetical conserved gene			Os04g0390800	0	9	-5.91637	NAD(P)-binding domain containing protein			Os08g0148566	0.666667	19	-4.77028	Peptidase, trypsin-like serine and cysteine domain containing protein
Os06g0635500	2.33333	58.6667	-4.9303	Hypothetical conserved gene			Os11g0636050	3.66667	30	-2.91029	Hypothetical protein			Os05g0572700	111	5361.33	-5.91582	Similar to protein phosphatase 2C ABI1			Os07g0476401	0	5	-4.76898	Similar to K-exchanger-like protein
Os03g0322900	57.6667	1438.33	-4.92929	Late embryogenesis abundant (LEA) protein, Abiotic stress toleranc			Os07g0551750	33.6667	273.667	-2.90607	Hypothetical protein			Os03g0312350	0	9	-5.91327	Hypothetical gene			Os08g0246800	102.667	2865.67	-4.75751	Conserved hypothetical protein
Os03g0332500	16.6667	406	-4.90822	Similar to QM protein			Os06g0239200	14.3333	115	-2.90073	Conserved hypothetical protein			Os05g0304800	1.33333	64.6667	-5.91259	Histone-fold domain containing protein			Os09g0417800	5.33333	149	-4.75235	WRKY transcription factor, Transcriptional repressor, Pathogen defens
Os05g0512050	0.333333	8.66667	-4.90328	Conserved hypothetical protein			Os06g0274300	13.6667	111	-2.89727	Similar to BRASSINOSTEROID INSENSITIVE 1-associated receptor kinase 1			Os04g0404000	0	9	-5.90758	Hypothetical gene			Os04g0439200	1.33333	37.3333	-4.75047	T-complex 11 family protein
Os05g0163900	0.666667	16.6667	-4.89984	Helix-loop-helix DNA-binding domain containing protein			Os01g0318000	28.6667	230.333	-2.89484	Similar to esterase/lipase/thioesterase family protein			Os11g0512100	0	9.33333	-5.89812	Similar to No apical meristem protein, expressed			Os07g0235200	3.33333	92.3333	-4.75011	Protein of unknown function DUF296 domain containing protein
Os04g0175400	44.3333	1079	-4.89717	Conserved hypothetical protein			Os01g0117050	2	16.3333	-2.88526	Non-protein coding transcript			Os02g0233566	0	8.33333	-5.89613	Conserved hypothetical protein			Os03g0735900	0	5	-4.74374	Phospholipid/glycerol acyltransferase domain containing protein
Os10g0423800	0.333333	8.66667	-4.88829	Similar to BTB/POZ domain containing protein			Os07g0654500	18	143.333	-2.8678	Hypothetical protein			Os11g0213733	4	189	-5.89447	Conserved hypothetical protein			Os11g0492200	0	5	-4.71943	Similar to NB-ARC domain containing protein
Os12g0236800	4	97.3333	-4.88776	Conserved hypothetical protein			Os01g0603500	5.33333	41.3333	-2.86775	Similar to Cf2/Cf5-like disease resistance protein (Fragment)			Os01g0606900	284.667	13413	-5.8848	Heat shock protein DnaJ, N-terminal domain containing protein			Os08g0403733	0.333333	9.66667	-4.69674	Hypothetical gene
Os01g0802600	7	170.333	-4.88326	Similar to Circadian clock coupling factor ZGT			Os03g0725200	5.33333	42	-2.85731	Hypothetical protein			Os01g0836700	0	8.66667	-5.88467	Hypothetical conserved gene			Os07g0528900	0.333333	9	-4.69632	Similar to SYP132
Os08g0402500	28.3333	672.333	-4.88093	Protein of unknown function DUF761, plant domain containing protein			Os02g0589900	2.33333	17.6667	-2.83069	Hypothetical conserved gene			Os10g0570700	0	8.33333	-5.87135	Ribosome-inactivating protein family protein			Os04g0185600	25	663.667	-4.69456	General substrate transporter domain containing protein
Os12g0563700	749.333	18088	-4.88081	Pectin lyase fold domain containing protein			Os10g0388500	5.66667	44	-2.82573	Conserved hypothetical protein			Os05g0512050	1	48.3333	-5.86944	Conserved hypothetical protein			Os03g0638400	11.3333	307	-4.69418	Similar to OSIGBa0153E02-OSIGBa0093I20.19 protein
Os12g0599400	0	4.33333	-4.88005	Helix-loop-helix DNA-binding domain containing protein			Os01g0555100	4.33333	32.6667	-2.81822	Similar to TATA-binding protein associated factor 2N (RNA-binding protein 56) (TAFII68) (TAF(II)68)			Os10g0525301	0	8.66667	-5.86178	Hypothetical gene			Os10g0154900	0	4.66667	-4.68698	Similar to Peptidyl-prolyl cis-trans isomerase
Os11g0194200	1.33333	33.3333	-4.87878	Similar to pectinesterase family protein			Os01g0259966	34.6667	261	-2.81669	Non-protein coding transcript			Os10g0527900	0	8.66667	-5.85823	Leucine-rich repeat, N-terminal domain containing protein			Os07g0224550	0.333333	9.33333	-4.68572	Conserved hypothetical protein
Os01g0727700	10	233.667	-4.87865	Hypothetical conserved gene			Os08g0170800	102	762	-2.79816	Conserved hypothetical protein			Os06g0141600	0	8.66667	-5.85442	Early nodulin 93 ENOD93 protein family protein			Os05g0166525	0	5	-4.68507	Hypothetical protein
Os06g0133300	11.6667	280.667	-4.8649	Hypothetical conserved gene			Os06g0242600	11.6667	86	-2.78547	Similar to Cystathionine gamma-synthase			Os06g0549525	1.33333	61.3333	-5.84741	Hypothetical protein			Os07g0541500	0.666667	18.3333	-4.68392	Similar to KI domain interacting kinase 1
Os10g0186200	338.667	7934	-4.85562	Pectinesterase inhibitor domain containing protein			Os01g0131900	13	96.6667	-2.78286	Similar to Wound-induced protease inhibitor (WIP1)			Os06g0530600	0.666667	30	-5.84739	VQ domain containing protein			Os11g0119200	0	5	-4.68179	Zinc finger, RING/FYVE/PHD-type domain containing protein
Os04g0212450	0.333333	8.33333	-4.85442	Hypothetical conserved gene			Os03g0664400	2.66667	19.3333	-2.77623	Similar to Protease inhibitor/seed storage/LTP family protein			Os08g0137800	3.66667	168	-5.84721	Cupredoxin domain containing protein			Os02g0812600	0	4.66667	-4.67358	F-box domain, cyclin-like domain containing protein
Os07g0672700	2.33333	55.6667	-4.85351	UDP-glucuronosyl/UDP-glucosyltransferase family protein			Os10g0360600	3	22.3333	-2.76617	Non-protein coding transcript			Os07g0604700	0	8	-5.84057	B12D-like protein, Flooding tolerance during seed germination and early seedling growt			Os12g0426750	2.33333	61.3333	-4.6706	Conserved hypothetical protein
Os09g0479800	1.33333	31.3333	-4.84432	Similar to Pyrophosphate-dependent phosphofructo-1-kinase-like protein			Os01g0910800	74.6667	535.667	-2.76123	Conserved hypothetical protein			Os05g0151100	0.666667	30.6667	-5.83951	Similar to desiccation-related protein PCC13-62			Os12g0244800	0	4.66667	-4.66991	Conserved hypothetical protein
Os01g0313600	3	69	-4.84368	Conserved hypothetical protein			Os11g0425100	1008	7308.33	-2.75869	Peptidase C1A, papain family protein			Os07g0525500	0	8.33333	-5.83905	Similar to chalcone synthase 8			Os08g0197500	7.66667	201.667	-4.66853	Cyclin-like F-box domain containing protein
Os12g0621600	0	4.33333	-4.8422	Conserved hypothetical protein			Os12g0165300	2	15	-2.74358	Hypothetical protein			Os06g0227500	0.666667	29.3333	-5.83637	Similar to Glutathione S-transferase			Os01g0370750	0.333333	9.66667	-4.66619	Non-protein coding transcript
Os01g0288700	1.33333	30	-4.82526	Hypothetical gene			Os07g0532500	7.33333	51.3333	-2.71374	Ankyrin repeat containing protein			Os10g0129732	0	8	-5.8238	Similar to OSIGBa0140L04.3 protein			Os06g0508950	0	5	-4.65973	Hypothetical protein
Os07g0207800	0.333333	8	-4.80949	Similar to PGAZAT (POLYGALACTURONASE ABSCISSION ZONE A. THALIANA); polygalacturonase			Os11g0234300	75.6667	527.667	-2.70566	Non-protein coding transcript			Os01g0644900	0	8.33333	-5.81697	Conserved hypothetical protein			Os03g0573117	4.33333	105.667	-4.65807	Hypothetical protein
Os05g0457000	8	191.667	-4.80586	Cytochrome c oxidase, subunit VIIa domain containing protein			Os07g0691100	1537	10799	-2.70303	Similar to Pectin methylesterase 6 (Fragment)			Os06g0474800	0	8.33333	-5.80766	Similar to 3Fe-4S ferredoxin			Os04g0460200	0	4.66667	-4.65634	Amino acid transporter protein, Seed hull colo
Os06g0318800	232	5279.33	-4.80478	Non-protein coding transcript			Os07g0649300	21	145.333	-2.69256	Armadillo-like helical domain containing protein			Os11g0133001	1.33333	58.3333	-5.80497	Similar to Ser/Thr protein kinase (Fragment)			Os04g0206500	40.3333	1045.67	-4.65432	UDP-glucuronosyl/UDP-glucosyltransferase family protein
Os04g0571450	3.66667	82	-4.78418	Hypothetical protein			Os09g0255333	9	62.3333	-2.67816	Hypothetical gene			Os11g0494100	0.666667	29.6667	-5.80373	Similar to NBS-LRR type resistance protein (Fragment)			Os08g0514000	0.666667	17.3333	-4.65096	Protein kinase, catalytic domain domain containing protein
Os01g0156000	8.33333	186	-4.78312	Similar to Myb family DNA-binding protein			Os01g0756700	27.3333	186	-2.66742	Shaker potassium channel, Salinity stress tolerance, Ion homeostasi			Os02g0517700	0	8.33333	-5.80337	Conserved hypothetical protein			Os05g0562000	0.666667	17	-4.64953	Conserved hypothetical protein
Os03g0729000	168.333	3747	-4.78233	Similar to Peptidase, M50 family			Os02g0706900	3.33333	23.3333	-2.65062	Alpha/beta hydrolase family protein			Os05g0217800	0	8.33333	-5.80337	BURP domain containing protein			Os01g0116200	0	5	-4.64546	Protein kinase, core domain containing protein
Os07g0684900	0	4	-4.76214	WUSCHEL-related homeobox protein, Transcription factor, Crown root developmen			Os01g0512800	2.33333	15.6667	-2.63462	CS-like domain domain containing protein			Os07g0645300	3	134	-5.7996	Protein of unknown function DUF679 family protein			Os12g0245401	0	5	-4.64546	Non-protein coding transcript
Os02g0725900	0	4	-4.76	Component of the NF-Y/HAP transcription factor complex, Regulation of endosperm developmen			Os02g0833500	32.6667	222.667	-2.63359	Cation/H+ exchanger domain containing protein			Os08g0335200	35.6667	1562	-5.79397	Hypothetical protein			Os04g0494900	1.33333	34	-4.64497	Similar to Unidentified precursor
Os02g0209400	5.66667	125.667	-4.75457	Conserved hypothetical protein			Os01g0350300	6	39	-2.62115	Disease resistance protein domain containing protein			Os05g0151200	262.667	11829.7	-5.78525	TspO/MBR-related protein family protein			Os08g0189700	1.33333	34	-4.63177	Germin-like protein 8-8, Disease resistanc
Os06g0474833	0	4	-4.75191	Hypothetical gene			Os03g0782400	32.3333	214	-2.619	Conserved hypothetical protein			Os01g0653350	0	8.33333	-5.78425	Similar to WD-40 repeat family protein (Fragment)			Os01g0629600	4	100.667	-4.62847	Peptidase S10, serine carboxypeptidase family protein
Os07g0451300	1	21	-4.74185	Cytochrome P450 family protein			Os01g0347200	76.3333	508	-2.61408	Conserved hypothetical protein			Os06g0356800	35.3333	1537.67	-5.77744	Similar to Xylanase inhibitor protein I precursor			Os04g0308600	0.333333	9	-4.62503	Similar to H0211A12.11 protein
Os04g0422200	0	4	-4.7406	Similar to H0525E10.13 protein			Os08g0174100	335.667	2190.67	-2.59483	Similar to transferase family protein			Os03g0660400	0	8	-5.76893	Hypothetical conserved gene			Os05g0104150	0.333333	9	-4.62156	Leucine-rich repeat (LRR) protein, Inhibitor of fungal polygalacturonase, Defence respons
Os08g0328600	0.666667	14.3333	-4.73808	Cyclin-like F-box domain containing protein			Os04g0331650	149	962.667	-2.58603	Hypothetical conserved gene			Os01g0666101	0	7.66667	-5.76685	Similar to predicted protein			Os11g0160000	1	25.3333	-4.61355	Protein of unknown function DUF241, plant domain containing protein
Os09g0570850	19.3333	420	-4.7378	Similar to Histone H2B			Os06g0188950	12.6667	82.3333	-2.58592	Conserved hypothetical protein			Os02g0270350	0	8.33333	-5.7663	Hypothetical protein			Os11g0161900	0	4.66667	-4.60689	Similar to Integral membrane protein
Os01g0768333	0.666667	14.6667	-4.73529	Auxin responsive SAUR protein family protein			Os07g0663500	16.3333	106	-2.58454	Similar to Short-chain dehydrogenase/reductase (Fragment)			Os02g0658651	0	8	-5.76588	Hypothetical protein			Os09g0341500	6.66667	172	-4.60035	F-box domain, cyclin-like domain containing protein
Os12g0196300	0	4	-4.73155	Similar to Class III peroxidase 2			Os06g0144200	650.333	4168.67	-2.56861	Similar to Pectate lyase homolog (EC 4.2.2.2)			Os07g0248150	1	44.6667	-5.75943	Conserved hypothetical protein			Os02g0212400	0	4.66667	-4.59429	Conserved hypothetical protein
Os02g0786400	18	385	-4.72726	Similar to DNA-binding transcription factor blind 1			Os02g0188500	214	1358.33	-2.56195	Ubiquitin domain containing protein			Os12g0126100	6.33333	277	-5.75735	Similar to GDSL-like Lipase/Acylhydrolase family protein, expressed			Os04g0584002	33	821.667	-4.5929	Non-protein coding transcript
Os01g0885900	0.333333	7.66667	-4.72504	Similar to transcriptional factor TINY			Os04g0268300	5.33333	34	-2.54549	Hypothetical conserved gene			Os05g0537700	0.666667	28.6667	-5.75644	Protein of unknown function DUF295 family protein			Os09g0295200	0	4.33333	-4.58298	Conserved hypothetical protein
Os01g0393200	0	4	-4.72236	Conserved hypothetical protein			Os05g0362600	182.333	1151.67	-2.54094	Late embryogenesis abundant protein, LEA-5 domain containing protein			Os11g0549615	0.333333	15.6667	-5.7556	Metallophosphoesterase domain containing protein			Os01g0224166	0.666667	16.6667	-4.57982	Hypothetical gene
Os12g0595200	0	4	-4.72182	Similar to F-box domain containing protein			Os08g0459700	190.667	1199.67	-2.53648	Similar to Adenosine diphosphate glucose pyrophosphatase precursor			Os01g0124100	0	8	-5.75387	Proteinase inhibitor I12, Bowman-Birk family protein			Os04g0597700	0.666667	16.3333	-4.57845	Hypothetical protein
Os05g0494600	36	755	-4.71979	Similar to Circadian clock coupling factor ZGT			Os09g0565350	8.33333	54	-2.5328	Conserved hypothetical protein			Os02g0484200	0	8	-5.75387	Transferase family protein			Os11g0102500	2.33333	56.3333	-4.57565	Similar to predicted protein
Os08g0205800	202	4287.67	-4.71484	Hypothetical conserved gene			Os08g0174000	231	1424.33	-2.52555	Hypothetical protein			Os04g0175400	43.6667	1951.67	-5.75186	Conserved hypothetical protein			Os07g0501133	0	4.66667	-4.57499	Hypothetical gene
Os04g0483000	20	428	-4.71291	Similar to H0525D09.13 protein			Os08g0113900	12	76.6667	-2.51731	Conserved hypothetical protein			Os01g0958200	0.666667	28.6667	-5.74584	Curculin-like (mannose-binding) lectin domain containing protein			Os05g0121100	3	73.3333	-4.57005	Conserved hypothetical protein
Os02g0833000	41.3333	875.333	-4.7084	Similar to Serine/threonine-protein kinase PBS1 (EC 2.7.1.37) (AvrPphB susceptible protein 1)			Os01g0960900	2.66667	16	-2.51352	Oligopeptide transporter domain containing protein			Os01g0648000	189	8027.67	-5.73647	Potassium channel, Potassium uptake, Salt stress toleranc			Os05g0107101	0	4.66667	-4.56589	Conserved hypothetical protein
Os02g0519100	19.3333	409.333	-4.70727	Similar to Potassium transporter			Os07g0649100	10	58.6667	-2.48984	Armadillo-like helical domain containing protein			Os06g0547500	1.33333	55.6667	-5.72683	Hypothetical protein			Os07g0542900	0	4.66667	-4.56589	Similar to blue copper protein
Os01g0732801	0.666667	14.3333	-4.70622	Conserved hypothetical protein			Os04g0329650	5.66667	33	-2.47257	Similar to cDNA clone:J033072H16, full insert sequence			Os09g0491238	51.3333	2156	-5.72592	Hypothetical protein			Os08g0389601	10.3333	251.667	-4.56357	Non-protein coding transcript
Os06g0221300	24	514.333	-4.7032	Similar to Dehydration stress-induced protein			Os04g0103900	28.3333	172	-2.47176	Similar to Chalcone synthase			Os07g0638300	36.3333	1546.33	-5.72382	Similar to 1-Cys peroxiredoxin			Os01g0836700	0.333333	8.66667	-4.55669	Hypothetical conserved gene
Os01g0237500	6.66667	138.667	-4.68811	NmrA-like family protein			Os07g0611700	24	142	-2.46341	Peptidase C1A, papain family protein			Os04g0110100	0	7.33333	-5.72263	Concanavalin A-like lectin/glucanase domain containing protein			Os12g0126100	11.3333	277	-4.55616	Similar to GDSL-like Lipase/Acylhydrolase family protein, expressed
Os03g0288051	50	1042	-4.6868	Conserved hypothetical protein			Os07g0554900	27	159.667	-2.46317	Cyclin-like F-box domain containing protein			Os04g0175300	47.3333	1987	-5.71622	Conserved hypothetical protein			Os05g0136400	50.3333	1216.67	-4.55596	Conserved hypothetical protein
Os03g0561400	6	125.667	-4.68626	Conserved hypothetical protein			Os04g0104900	105.667	621.333	-2.45442	Similar to 0-methyltransferase (EC 2.1.1.6) (Fragment)			Os01g0686700	128.333	5352.67	-5.71582	Similar to protein binding protein			Os07g0492250	1.33333	33	-4.55419	Hypothetical protein
Os12g0514300	55	1152	-4.68537	Similar to UPF0497 membrane protein 9			Os01g0307500	42	246.667	-2.45085	Na<sup>+</sup> transporter, A member of HKT (high-affinity K<sup>+</sup> transporter)-type transporters, Regulation of K<sup>+</sup>/Na<sup>+</sup> homeostasis, Salt toleranc			Os09g0491100	60.6667	2520.67	-5.71321	Similar to Beta-primeverosidase (EC 3.2.1.149)			Os03g0397600	131.667	3188.33	-4.54954	Glycoside hydrolase, family 17 protein
Os06g0208151	0.333333	7.33333	-4.6821	Similar to quinone oxidoreductase			Os11g0534300	67.6667	401	-2.44964	Zinc finger, DHHC-type domain containing protein			Os03g0828300	207	8617	-5.71221	Similar to (1-4)-beta-mannan endohydrolase-like protein			Os09g0243200	0.666667	15.6667	-4.53762	Zinc finger, RING/FYVE/PHD-type domain containing protein
Os02g0480466	6	126	-4.68114	Similar to Calcineurin B-like protein 02			Os10g0193500	127.667	751.333	-2.44612	Plant lipid transfer protein/seed storage/trypsin-alpha amylase inhibitor domain containing protein			Os02g0240100	0	7.66667	-5.70714	Similar to Peroxidase 2 (Fragment)			Os04g0204000	8	191	-4.53759	Similar to H0825G02.2 protein
Os04g0175300	52.3333	1090	-4.6784	Conserved hypothetical protein			Os05g0202800	37.6667	221	-2.44317	Similar to Metallothionein-like protein 3B			Os03g0760000	0	7.33333	-5.70617	Cytochrome P450 family protein			Os03g0700200	0	4.33333	-4.5239	Conserved hypothetical protein
Os04g0681500	451.333	9336.33	-4.67239	EF-Hand type domain containing protein			Os06g0282400	5.66667	33	-2.4384	Similar to UDP-glycosyltransferase			Os10g0535900	2.66667	111	-5.70497	Similar to ATEXPA7 (ARABIDOPSIS THALIANA EXPANSIN A7)			Os06g0329350	2	48	-4.52243	Conserved hypothetical protein
Os01g0170000	74.3333	1549.33	-4.66818	Raffinose synthase family protein			Os06g0652300	36.3333	214	-2.43688	Similar to GDP-4-keto-6-deoxy-D-mannose-3, 5-epimerase-4-reductase (GER1); 21556- 22494			Os03g0625300	25.3333	1061	-5.69561	Similar to nucleotide binding protein			Os08g0286500	91	2137	-4.51194	Hypothetical conserved gene
Os03g0143150	0.666667	13.3333	-4.65502	Hypothetical protein			Os06g0281300	80.3333	461.667	-2.43093	Similar to O-methyltransferase ZRP4			Os07g0119800	27.6667	1135.33	-5.68726	Protein of unknown function DUF538 domain containing protein			Os01g0852400	43.6667	1023.67	-4.50273	Protein of unknown function DUF740 family protein
Os04g0489800	1426.67	29201.7	-4.65163	Zinc finger, RING/FYVE/PHD-type domain containing protein			Os02g0614800	57	333	-2.4265	Hypothetical protein			Os01g0864300	0	7.66667	-5.68301	Harpin-induced 1 domain containing protein			Os11g0214100	0	4.33333	-4.49983	Plant disease resistance response protein domain containing protein
Os03g0624300	105.333	2153.33	-4.65014	Conserved hypothetical protein			Os06g0613600	4.33333	25	-2.41611	Cytochrome P450 family protein			Os03g0692300	0.333333	14.3333	-5.68176	Similar to Sec61 alpha subunit			Os03g0824350	6.33333	148	-4.49168	Conserved hypothetical protein
Os09g0441100	0.333333	7.33333	-4.64991	Similar to Cytochrome P450 monooxygenase CYP92A1			Os04g0329500	35.3333	204.333	-2.41493	Cyclin-like F-box domain containing protein			Os09g0378700	52.6667	2140	-5.67985	Similar to ubiquitin-protein ligase			Os06g0149700	11.6667	266	-4.47948	Cysteine synthase (EC 4.2.99.8)
Os02g0198800	1156.67	23521.3	-4.64161	Protein of unknown function DUF868, plant domain containing protein			Os11g0234001	8.66667	48.6667	-2.3993	Conserved hypothetical protein			Os01g0705100	1.33333	52.3333	-5.67974	Similar to Germin-like protein			Os04g0170500	76.6667	1741	-4.46186	Zinc finger, CCHC-type domain containing protein
Os11g0702000	2	41.3333	-4.63355	Hypothetical protein			Os09g0449700	8.66667	48.3333	-2.39243	Hypothetical gene			Os01g0288700	3.33333	135.333	-5.67093	Hypothetical gene			Os03g0426350	19.6667	441.667	-4.44304	Conserved hypothetical protein
Os05g0500200	51.3333	1034.33	-4.62924	Similar to UDP glucosyltransferase-1			Os09g0433900	4.66667	25.3333	-2.39081	Similar to Alanine aminotransferase 2 (EC 2.6.1.2) (GPT) (Glutamic--pyruvic transaminase 2) (Glutamic--alanine transaminase 2) (ALAAT-2)			Os08g0240200	2.66667	112.333	-5.66618	Conserved hypothetical protein			Os01g0653300	2	45.3333	-4.42774	VQ domain containing protein
Os03g0693700	1.33333	26.3333	-4.62667	Similar to Oxalate oxidase 1 (EC 1.2.3.4) (Germin)			Os01g0580150	53	292.667	-2.3844	Similar to Protein kinase			Os01g0249100	0.333333	14.3333	-5.66532	Similar to Expansin-A9			Os06g0496601	3.33333	73.3333	-4.42756	Hypothetical gene
Os08g0415600	9.66667	192.333	-4.62659	Similar to ubiquitin-protein ligase			Os10g0173000	158.667	892.667	-2.3836	Conserved hypothetical protein			Os02g0218700	2	78.3333	-5.65121	Allene oxide synthase (CYP74A3), Fatty acid 9-/13-hydroperoxide lyase (CYP74C), Biosynthesis of jasmonic acid (JA), Plant defens			Os03g0283200	33	716.333	-4.39781	Similar to IN2-1 protein
Os01g0623600	4.66667	94.3333	-4.62578	Glycoside hydrolase, family 28 protein			Os01g0225600	32.3333	180	-2.37894	Similar to Dehydrin			Os10g0463400	0	8	-5.64797	B-type response regulator, Floral inducer to promote short-day (SD) flowering pathwa			Os03g0759600	3.66667	81.3333	-4.39713	Similar to protein kinase family protein
Os12g0132500	1.33333	26.3333	-4.6248	Similar to Major facilitator superfamily antiporter			Os11g0284300	34.3333	193.667	-2.37532	Similar to POT family protein			Os04g0443400	0.666667	27.6667	-5.64605	Hypothetical protein			Os10g0413900	0.666667	14.3333	-4.39006	No apical meristem (NAM) protein domain containing protein
Os08g0547300	171.333	3425.33	-4.62373	Similar to Cytochrome P450 78A1 (EC 1.14.-.-) (CYPLXXVIII)			Os09g0272900	51.6667	286.333	-2.36952	Disease resistance protein domain containing protein			Os12g0510750	38.3333	1526.67	-5.64283	Conserved hypothetical protein			Os07g0672700	55.6667	1183.67	-4.37778	UDP-glucuronosyl/UDP-glucosyltransferase family protein
Os04g0661100	0.666667	13.3333	-4.61471	Similar to H0112G12.8 protein			Os06g0191800	18	100.667	-2.36804	Cytochrome P450 family protein			Os10g0524300	26.3333	1065.67	-5.63955	LysM domain-containing protein, Embryo sac developmen			Os02g0482400	14	288.667	-4.36661	Similar to Ornithine decarboxylase (EC 4.1.1.17
Os03g0734200	40.6667	810	-4.61425	Conserved hypothetical protein			Os04g0489950	244	1372	-2.36663	Non-protein coding transcript			Os06g0147250	1.33333	52.6667	-5.63923	Hypothetical conserved gene			Os08g0132000	2.66667	57	-4.36653	Conserved hypothetical protein
Os05g0515500	49.6667	1002.67	-4.61244	Similar to O-methyltransferase ZRP4 (EC 2.1.1.-			Os04g0330900	189	1050.33	-2.36079	Similar to OSIGBa0113K06.11 protein			Os03g0714100	0.666667	26	-5.63869	Conserved hypothetical protein			Os08g0170800	221.667	4709.67	-4.36072	Conserved hypothetical protein
Os03g0793700	1.66667	33.6667	-4.60736	RmlC-like jelly roll fold domain containing protein			Os08g0148566	6	32.6667	-2.35675	Peptidase, trypsin-like serine and cysteine domain containing protein			Os06g0687100	0	7.33333	-5.63858	Similar to predicted protein			Os02g0770500	2	40	-4.34685	Similar to WRKY transcription factor 32
Os04g0507950	24.6667	488	-4.60715	Hypothetical conserved gene			Os07g0489300	12.3333	67	-2.35543	UDP-glucuronosyl/UDP-glucosyltransferase family protein			Os10g0551800	0	7.33333	-5.63858	Root-specific protein (RCc2 protein)			Os05g0506800	0.666667	13.6667	-4.32546	Hypothetical conserved gene
Os02g0232050	49	967.333	-4.60505	Hypothetical gene			Os10g0186200	338.667	1837.67	-2.35328	Pectinesterase inhibitor domain containing protein			Os11g0243600	0.666667	26.6667	-5.63263	Hypothetical protein			Os04g0210700	0.666667	13.3333	-4.30656	Similar to OSIGBa0114M03.3 protein
Os02g0232000	60.3333	1192.33	-4.60459	Similar to Heat shock transcription factor 29 (Fragment)			Os06g0201200	8.33333	45.3333	-2.3508	Conserved hypothetical protein			Os07g0463600	0.666667	26	-5.6298	O-methyltransferase, family 2 domain containing protein			Os03g0160300	0.666667	13.6667	-4.28929	Protein of unknown function DUF1677, plant family protein
Os03g0305400	24	471.667	-4.59383	UspA domain containing protein			Os02g0285700	19	102.333	-2.34513	Similar to predicted protein			Os11g0303800	23.6667	938.333	-5.62935	Hypothetical protein			Os01g0223200	32.3333	652.333	-4.2863	Lipase, GDSL domain containing protein
Os01g0955100	42.3333	828.333	-4.59293	Similar to Calmodulin-like protein (Fragment)			Os04g0208200	21.3333	115.667	-2.34491	Cysteine proteinase			Os03g0718800	52.6667	2088	-5.62202	Similar to Physical impedance induced protein			Os06g0603300	0.666667	12.6667	-4.27806	VQ domain containing protein
Os07g0176600	103.667	2013.33	-4.59274	Serine/threonine protein kinase, Never-in-mitosis A (NIMA)-related kinase, Pollen germinatio			Os12g0578600	13.3333	73.6667	-2.34476	Zinc finger, C2H2-type domain containing protein			Os11g0701200	0	7	-5.62197	Glycoside hydrolase, family 18 protein			Os03g0747500	4.66667	92.6667	-4.26948	Seed maturation protein domain containing protein
Os01g0803900	0.666667	13	-4.58256	Cytochrome P450 family protein			Os06g0235200	112	607	-2.34074	Protein of unknown function DUF231 domain containing protein			Os07g0250100	8	314	-5.62128	Similar to cytokinin-O-glucosyltransferase 2			Os11g0295900	3.33333	66.3333	-4.26921	Similar to ASGR-BBM-like1
Os05g0474600	378.333	7339	-4.58195	Similar to Aldose reductase-related protein (EC 1.1.1.21)			Os09g0279900	3.66667	19	-2.33983	Conserved hypothetical protein			Os07g0153150	3.33333	129.333	-5.61631	Conserved hypothetical protein			Os08g0173300	2	39.3333	-4.26281	Small peptides, Anti-herbivore defense response, Response to wounding and oral secretio
Os05g0595000	1181	22999	-4.58166	Allergen V5/Tpx-1 related family protein			Os06g0144900	474.333	2596.33	-2.33774	Pectate lyase/Amb allergen domain containing protein			Os04g0597600	0.666667	26.6667	-5.61604	TGF-beta receptor, type I/II extracellular region family protein			Os04g0523812	5.33333	103.333	-4.25948	Conserved hypothetical protein
Os04g0489950	244	4719.67	-4.57555	Non-protein coding transcript			Os01g0692050	45.6667	244.333	-2.33663	Conserved hypothetical protein			Os03g0664800	4	157.333	-5.61448	Acyl-CoA N-acyltransferase domain containing protein			Os06g0507150	0.333333	7	-4.25795	Hypothetical conserved gene
Os03g0235000	10.3333	200	-4.57316	Similar to Peroxidase			Os01g0602600	5.33333	28.3333	-2.3333	Similar to OSIGBa0148I18.6 protein			Os01g0648225	200.333	7690.33	-5.59409	Hypothetical protein			Os02g0578000	19.3333	375.667	-4.25711	Hypothetical protein
Os01g0270700	571.333	11032	-4.57259	Phosphatidylinositol 3-/4-kinase, catalytic domain containing protein			Os04g0392500	64.3333	349.667	-2.33142	Similar to OSIGBa0145N07.7 protein			Os02g0218750	0	7	-5.58781	Hypothetical protein			Os10g0459600	0.333333	7	-4.25394	Similar to Xyloglucan galactosyltransferase KATAMARI 1 (EC 2.4.1.-) (MURUS3 protein)
Os03g0820300	33.6667	644.667	-4.56654	TFIIIA-type zinc finger protein, Transcription activator, Abiotic stress toleranc			Os06g0636100	187.667	1024	-2.33066	Hypothetical conserved gene			Os03g0340300	0	6.66667	-5.58449	Hypothetical protein			Os10g0527400	3	58.6667	-4.24968	Similar to Tau class GST protein 3
Os12g0478200	220.667	4266.67	-4.56434	Hypothetical protein			Os08g0529200	246.667	1324.33	-2.32449	Cystathionine beta-synthase, core domain containing protein			Os03g0820400	10	384.667	-5.58411	Similar to ZPT2-13			Os05g0549300	12.3333	241	-4.2458	Conserved hypothetical protein
Os03g0159600	61.6667	1174.67	-4.55968	Similar to Rab28 protein			Os07g0663750	69.6667	379.667	-2.32298	Hypothetical protein			Os03g0312300	0.333333	14.3333	-5.57167	Protein of unknown function DUF26 domain containing protein			Os10g0133133	1.33333	26.3333	-4.23622	Non-protein coding transcript
Os03g0625300	11	212.333	-4.55217	Similar to nucleotide binding protein			Os07g0663600	44.6667	238.333	-2.31851	Short-chain dehydrogenase/reductase SDR domain containing protein			Os04g0591232	0	6.66667	-5.5639	Domain of unknown function DUF1263 domain containing protein			Os11g0503900	3.33333	62.3333	-4.22915	Sulfotransferase family protein
Os01g0783700	11	205.667	-4.53217	Similar to EF-hand Ca2+-binding protein CCD1			Os02g0480466	6	32.3333	-2.31669	Similar to Calcineurin B-like protein 02			Os02g0815100	13.3333	487.667	-5.5449	C2 membrane targeting protein domain containing protein			Os06g0163450	3.33333	63.6667	-4.22333	Similar to predicted protein
Os10g0392800	1.33333	25.3333	-4.52131	Similar to esterase			Os11g0234200	115.667	616	-2.31377	Zinc finger, RING/FYVE/PHD-type domain containing protein			Os06g0220300	0.666667	25	-5.54417	Similar to Phi-1 protein			Os03g0747400	51.6667	983.333	-4.22326	Similar to Seed maturation protein
Os07g0645300	2.66667	49.3333	-4.51991	Protein of unknown function DUF679 family protein			Os03g0673400	180.667	976	-2.3133	Conserved hypothetical protein			Os07g0244100	0	7	-5.53686	Similar to Pathogenesis-related protein PRB1-3			Os08g0231100	4	74	-4.2095	Hypothetical protein
Os04g0567200	0.666667	12.3333	-4.51048	Uncharacterised protein family UPF0005 domain containing protein			Os09g0406400	7.66667	41	-2.30333	Similar to Uncharacterized protein OsI_030282			Os01g0225600	180	6683.67	-5.53359	Similar to Dehydrin			Os06g0723900	0.666667	12	-4.20544	Hypothetical conserved gene
Os05g0424300	110.667	2043.33	-4.49384	Cytochrome P450 family protein			Os01g0116800	35.3333	186.667	-2.29802	Similar to Receptor-like kinase			Os01g0225550	181	6671	-5.52245	Hypothetical gene			Os10g0379100	4.66667	88	-4.19361	Transferase family protein
Os05g0492000	10.6667	194.333	-4.49285	Similar to BZIP transcription factor			Os02g0833000	41.3333	217.667	-2.29677	Similar to Serine/threonine-protein kinase PBS1 (EC 2.7.1.37) (AvrPphB susceptible protein 1)			Os07g0563500	18.6667	691	-5.5223	Hypothetical protein			Os11g0139600	2.66667	50.6667	-4.19135	Similar to GRAS family transcription factor containing protein
Os01g0692100	76	1396	-4.48922	Glutathione S-transferase, C-terminal-like domain containing protein			Os05g0135200	13	69.3333	-2.28098	Plant peroxidase domain containing protein			Os01g0206300	4.66667	166	-5.51393	Similar to CBL-interacting protein kinase 18			Os04g0616282	0.666667	11.6667	-4.18872	Similar to H0525G02.9 protein
Os08g0189200	5.33333	98	-4.48391	Germin-like protein 8-3, Disease resistanc			Os01g0952000	21	113	-2.28004	Similar to Germin-like protein 1-3			Os03g0145950	0	6.66667	-5.50961	Non-protein coding transcript			Os01g0615100	195.667	3627.67	-4.17967	Chymotrypsin protease inhibitor, Salt and osmotic stress toleranc
Os09g0441000	23.3333	419.667	-4.48383	Peptidase S8, subtilisin-related domain containing protein			Os01g0555200	107.667	561	-2.27467	Asp/Glu racemase family protein			Os05g0428600	0	6.33333	-5.50788	Similar to HSP70 precursor			Os04g0583900	159.333	2957	-4.17806	Similar to LHY protein
Os06g0713800	107	1950.67	-4.48242	Alpha-amylase isozyme 2A precursor (EC 3.2.1.1) (1,4-alpha-D-glucan glucanohydrolase)			Os11g0529833	16.3333	83.6667	-2.27455	Non-protein coding transcript			Os12g0582700	0.666667	24.3333	-5.50682	Similar to Cytochrome P450			Os10g0106000	2.33333	43.3333	-4.15265	Hypothetical protein
Os03g0693800	2.33333	42.3333	-4.47847	Similar to Oxalate oxidase 1 (EC 1.2.3.4) (Germin)			Os01g0106300	208	1081	-2.27174	Similar to Isoflavone reductase homolog IRL (EC 1.3.1.-)			Os12g0148500	3.33333	122	-5.50284	Non-protein coding transcript			Os01g0615050	107.667	1952.33	-4.134	Proteinase inhibitor I13, potato inhibitor I family protein
Os02g0539200	0.666667	12.3333	-4.47819	Zinc finger, RING/FYVE/PHD-type domain containing protein			Os01g0604900	1015.33	5239.33	-2.27117	Hypothetical protein			Os01g0162701	0	6.66667	-5.49804	Hypothetical gene			Os01g0295600	0.666667	12	-4.11158	Hypothetical conserved gene
Os06g0150300	559	10056.7	-4.47455	Conserved hypothetical protein			Os02g0211800	6.66667	34	-2.26806	Hypothetical conserved gene			Os03g0663800	0	6.66667	-5.49664	Globulin 1 (Fragment)			Os07g0153150	7.33333	129.333	-4.09278	Conserved hypothetical protein
Os09g0558800	9	162	-4.46511	Non-protein coding transcript			Os08g0214900	263.667	1363	-2.26696	Hypothetical conserved gene			Os06g0693900	0	7	-5.49539	Protein kinase, catalytic domain domain containing protein			Os01g0885700	2.66667	47.3333	-4.07939	Protein kinase-like domain containing protein
Os07g0200801	24.3333	437.333	-4.46359	Hypothetical conserved gene			Os01g0270700	571.333	2961.67	-2.26572	Phosphatidylinositol 3-/4-kinase, catalytic domain containing protein			Os02g0467600	0.333333	12.3333	-5.48407	Similar to Cinnamate 4-hydroxylase CYP73			Os03g0565825	0.666667	11.6667	-4.06292	Conserved hypothetical protein
Os10g0364900	84.6667	1512.67	-4.45778	Conserved hypothetical protein			Os01g0225550	35.3333	181	-2.26503	Hypothetical gene			Os05g0311801	0	6.66667	-5.48098	Similar to Isopentenyl transferase IPT7			Os08g0126000	0.666667	11.6667	-4.05896	Hypothetical conserved gene
Os11g0186525	0.333333	6.33333	-4.45772	Hypothetical protein			Os06g0273700	8.33333	44.6667	-2.26413	Protein of unknown function DUF231, plant domain containing protein			Os06g0272600	2.66667	88	-5.4789	Non-protein coding transcript			Os03g0282700	0.666667	12	-4.05861	DEAD-like helicase, N-terminal domain containing protein
Os05g0342000	48.3333	864.667	-4.45743	Hypothetical conserved gene			Os04g0303250	35	179	-2.25446	Hypothetical gene			Os01g0136200	24	851	-5.47067	16.9 kDa class I heat shock protein 1			Os03g0187350	13	223.667	-4.05119	Conserved hypothetical protein
Os03g0580200	47	838.333	-4.45265	Lipase, GDSL domain containing protein			Os04g0489800	1426.67	7377.33	-2.25095	Zinc finger, RING/FYVE/PHD-type domain containing protein			Os01g0586800	0	6.66667	-5.46992	Similar to WRKY transcription factor 5 (Fragment)			Os07g0529000	23.3333	399.333	-4.04673	Similar to Isocitrate lyase (Fragment)
Os05g0588550	786	13993	-4.45051	Hypothetical gene			Os06g0636201	188.333	962.667	-2.23958	Conserved hypothetical protein			Os01g0864500	5	174.667	-5.46953	Harpin-induced 1 domain containing protein			Os04g0422200	4	68	-4.04048	Similar to H0525E10.13 protein
Os05g0516550	30	532.667	-4.44659	Hypothetical gene			Os01g0880850	6.33333	31	-2.21741	Hypothetical protein			Os08g0387050	12.3333	443.667	-5.46948	Conserved hypothetical protein			Os04g0516800	1.33333	22.6667	-4.03352	Hypothetical protein
Os09g0325700	239	4265.67	-4.44559	Protein phosphatase 2C, Abiotic stress response, Early panicle developmen			Os04g0633225	6.66667	33.6667	-2.21505	Hypothetical protein			Os11g0113900	4.66667	165.333	-5.46784	Similar to Zinc finger, C3HC4 type family protein			Os06g0163900	3	50	-4.03156	Conserved hypothetical protein
Os01g0738400	1.33333	22.6667	-4.43937	Similar to Zn-finger transcription factor			Os03g0288051	50	249.667	-2.21122	Conserved hypothetical protein			Os05g0298700	3.66667	133.333	-5.46767	Conserved hypothetical protein			Os01g0346600	3.33333	55.3333	-4.03122	Conserved hypothetical protein
Os11g0113900	4	70.6667	-4.43294	Similar to Zinc finger, C3HC4 type family protein			Os09g0388400	1241	6253.67	-2.21072	HAD superfamily hydrolase-like, type 3 domain containing protein			Os07g0235200	2.66667	92.3333	-5.46292	Protein of unknown function DUF296 domain containing protein			Os09g0280750	9	152.667	-4.02362	Non-protein coding transcript
Os03g0244333	1313.33	22925.7	-4.43259	Hypothetical gene			Os04g0303100	62.3333	305	-2.19511	Similar to H0215E01.10 protein			Os04g0296034	0	6.33333	-5.45003	Zinc finger, PMZ-type domain containing protein			Os08g0136725	0.666667	11.3333	-4.00619	Non-protein coding transcript
Os10g0490900	26.3333	464.667	-4.42808	Similar to Secretory protein			Os07g0654700	13	64.6667	-2.1829	Similar to BLE2 protein			Os10g0528300	7	244	-5.43928	Tau class GST protein 4			Os01g0726801	2	33.3333	-4.00576	Non-protein coding transcript
Os01g0743500	464	8092	-4.42753	Cytosolic NADP malic enzyme			Os01g0615100	6	30.3333	-2.17806	Chymotrypsin protease inhibitor, Salt and osmotic stress toleranc			Os07g0174400	0.666667	22.6667	-5.43251	Similar to Non-specific lipid-transfer protein			Os11g0470966	14.6667	246.333	-4.00215	Hypothetical conserved gene
Os07g0141450	463.667	8093.67	-4.42587	Conserved hypothetical protein			Os03g0251000	155	742.667	-2.17594	Plant lipid transfer protein/seed storage/trypsin-alpha amylase inhibitor domain containing protein			Os12g0635400	76.3333	2651.33	-5.43063	VQ domain containing protein			Os10g0388600	8	128	-3.9908	Hypothetical conserved gene
Os05g0588500	1851.67	32067.7	-4.41216	Sugar transporter, Galactose transpor			Os12g0100100	212.333	1036	-2.17078	RNA binding domain (RBD) containing protein, Abiotic stress toleranc			Os11g0594700	6.33333	215.667	-5.43017	Protein of unknown function DUF538 family protein			Os01g0373800	1.33333	22	-3.97963	Non-protein coding transcript
Os01g0925600	575	9909	-4.41071	Conserved hypothetical protein			Os10g0533800	15.6667	75	-2.16805	Concanavalin A-like lectin/glucanase, subgroup domain containing protein			Os10g0185400	4.66667	159	-5.42503	Pectinesterase inhibitor domain containing protein			Os09g0415400	2	31	-3.97947	Hypothetical protein
Os01g0257300	56	958.333	-4.39891	Similar to FPF1			Os09g0433300	10	48.6667	-2.16533	Similar to Hypro1			Os10g0514425	0	6.66667	-5.4166	Hypothetical protein			Os08g0189100	87.3333	1417	-3.96609	Germin-like protein 8-2, Disease resistanc
Os01g0946700	12.3333	203.667	-4.38972	Similar to Glucan endo-1,3-beta-glucosidase GV (EC 3.2.1.39) ((1->3)-beta-glucan endohydrolase GV) ((1->3)-beta-glucanase isoenzyme GV) (Beta-1,3- endoglucanase GV)			Os04g0170166	60.6667	290.667	-2.16033	Hypothetical conserved gene			Os05g0572800	90	3062.67	-5.41452	Hypothetical protein			Os01g0301100	4	64.3333	-3.96391	Conserved hypothetical protein
Os05g0355450	709	11994.7	-4.38259	Hypothetical protein			Os03g0823301	6	29	-2.15511	Hypothetical conserved gene			Os02g0634100	21	715	-5.41242	Similar to OSIGBa0153E02-OSIGBa0093I20.18 protein			Os06g0724000	0.666667	11	-3.9612	Basic-leucine zipper (bZIP) transcription factor domain containing protein
Os02g0258000	1.33333	22.6667	-4.38213	Hypothetical conserved gene			Os01g0220700	6.66667	31.6667	-2.14091	Similar to predicted protein			Os01g0631800	2	67.6667	-5.40493	Conserved hypothetical protein			Os10g0360600	6.66667	106.667	-3.95298	Non-protein coding transcript
Os01g0306400	15.6667	262.667	-4.37542	Hypothetical conserved gene			Os06g0198850	21.6667	103.333	-2.13792	Non-protein coding transcript			Os04g0390700	6	200	-5.40386	Short-chain dehydrogenase/reductase SDR domain containing protein			Os11g0184350	0.666667	10.3333	-3.93994	Hypothetical protein
Os06g0198850	21.6667	367	-4.37482	Non-protein coding transcript			Os05g0382500	4.66667	21.6667	-2.12866	Similar to Cytochrome P450 CYP94E4			Os05g0410601	250.667	8353.67	-5.39466	Hypothetical protein			Os06g0239200	10.6667	169.333	-3.93553	Conserved hypothetical protein
Os11g0241100	8.66667	145.333	-4.37181	Hypothetical protein			Os08g0300100	6	29	-2.12703	Conserved hypothetical protein			Os09g0324000	0	6.33333	-5.39371	Similar to Oleosin			Os06g0716401	0.333333	5.66667	-3.93006	Hypothetical gene
Os02g0824100	0.666667	11	-4.36569	Cytochrome P450 family protein			Os01g0195100	149.333	698.667	-2.12302	Non-protein coding transcript			Os05g0545300	6	201.333	-5.39278	Serine/threonine protein kinase domain containing protein			Os01g0748950	0.666667	11	-3.92163	Similar to predicted protein
Os12g0568700	15.3333	258	-4.36378	Uncharacterised protein family UPF0497, trans-membrane plant domain containing protein			Os11g0570400	491.667	2313.33	-2.11993	Conserved hypothetical protein			Os02g0630300	7	234	-5.38681	2OG-Fe(II) oxygenase domain containing protein			Os11g0701600	0.666667	10	-3.9054	Glycoside hydrolase, family 18, catalytic domain domain containing protein
Os07g0250100	4.66667	76	-4.35562	Similar to cytokinin-O-glucosyltransferase 2			Os07g0240200	485.667	2250.33	-2.11391	Similar to Beta-1,3 glucanase precursor (EC 3.2.1.39)			Os10g0437500	40.6667	1348.67	-5.38262	Rossmann-like alpha/beta/alpha sandwich fold domain containing protein			Os02g0777001	0.666667	10.3333	-3.8887	Non-protein coding transcript
Os05g0561900	1.33333	22.3333	-4.35367	Conserved hypothetical protein			Os12g0577766	329.667	1514.33	-2.08549	Hypothetical protein			Os12g0456000	0	6	-5.37919	Similar to Delta3,5-delta2,4-dienoyl-CoA isomerase			Os04g0300600	21.6667	329	-3.88434	Hypothetical conserved gene
Os05g0299000	15.3333	255.333	-4.34883	Conserved hypothetical protein			Os05g0595000	1181	5353	-2.08249	Allergen V5/Tpx-1 related family protein			Os06g0697200	138	4567	-5.3776	DEAD-box protein abstrakt			Os02g0650300	0.666667	10.3333	-3.88171	Iron-phytosiderophore transporter, Iron homeostasi
Os11g0549620	1	16.3333	-4.34864	Similar to Purple acid phosphatase			Os10g0124100	1467.67	6685.33	-2.07178	Conserved hypothetical protein			Os08g0374600	4.33333	139.333	-5.37493	Similar to Receptor kinase-like protein			Os03g0315200	0.333333	5.33333	-3.87322	Hypothetical conserved gene
Os01g0318000	28.6667	479.333	-4.34746	Similar to esterase/lipase/thioesterase family protein			Os04g0324000	8.33333	37.3333	-2.06307	Hypothetical protein			Os05g0410500	279.667	9188	-5.37139	TGF-beta receptor, type I/II extracellular region family protein			Os01g0155200	1.33333	19.6667	-3.87166	Similar to H0525E10.8 protein
Os05g0477900	1732.67	28848	-4.34301	Similar to nonspecific lipid-transfer protein			Os06g0685100	1692	7557.33	-2.05284	Similar to COBRA-like protein 10 precursor			Os05g0195500	0.666667	22	-5.37075	Conserved hypothetical protein			Os11g0568950	1	14.6667	-3.85832	Non-protein coding transcript
Os12g0132650	1	17	-4.34157	Non-protein coding transcript			Os01g0925600	575	2566.67	-2.05155	Conserved hypothetical protein			Os06g0223200	0	6.33333	-5.36929	Similar to predicted protein			Os05g0109100	0.666667	9.66667	-3.85755	Similar to OSIGBa0138H21-OSIGBa0138E01.10 protein
Os11g0670900	605.667	9855.67	-4.32793	Conserved hypothetical protein			Os12g0573900	29	131.667	-2.04938	Conserved hypothetical protein			Os07g0563400	153	5026.33	-5.36179	Protein of unknown function DUF761, plant family protein			Os01g0519050	6.66667	99.6667	-3.85714	Hypothetical gene
Os08g0547350	165.333	2672.67	-4.32608	Hypothetical protein			Os03g0289850	19.6667	86.6667	-2.04827	Hypothetical gene			Os11g0505300	10.3333	339.667	-5.35465	Sulfotransferase, Resistance to rice stripe viru			Os06g0215600	10.6667	159.333	-3.85069	Similar to Oxo-phytodienoic acid reductase
Os11g0496400	77.6667	1266.67	-4.32561	Octicosapeptide/Phox/Bem1p domain containing protein			Os01g0137400	47.3333	211.333	-2.04394	Protein kinase, catalytic domain domain containing protein			Os06g0127100	15	487	-5.35368	Dehydration-responsive element-binding protein 1C			Os03g0190500	9.66667	141.667	-3.84917	Hypothetical gene
Os05g0465400	313	5101.33	-4.31813	Protein of unknown function DUF1218 family protein			Os04g0326000	7	30.6667	-2.03822	Similar to H0107B07.3 protein			Os03g0245800	49.6667	1617.33	-5.35342	Similar to Heat shock protein 26			Os01g0115700	7.33333	109.667	-3.84044	Similar to Receptor-like kinase
Os02g0782500	553	8915.67	-4.31106	Similar to Small heat stress protein class CIII			Os03g0734100	31.6667	139.667	-2.03814	Conserved hypothetical protein			Os11g0649900	0	6.33333	-5.34609	Exo70 exocyst complex subunit family protein			Os05g0382200	2.66667	38	-3.83892	Similar to Cation/H+ exchanger (Fragment)
Os06g0636100	187.667	3029.67	-4.30974	Hypothetical conserved gene			Os09g0472100	22.3333	98.6667	-2.03599	Similar to ABC transporter			Os08g0282100	0	6.33333	-5.33852	DNA-binding pseudobarrel domain domain containing protein			Os11g0529800	0.666667	10	-3.83462	Similar to Chalcone synthase
Os01g0727600	0.333333	5.66667	-4.29355	Conserved hypothetical protein			Os02g0198800	1156.67	5098.33	-2.03268	Protein of unknown function DUF868, plant domain containing protein			Os04g0394100	42.6667	1404.67	-5.33648	Similar to H0718E12.3 protein			Os11g0137000	0.666667	9.66667	-3.83389	Similar to PIN1-like auxin transport protein
Os03g0288000	73.6667	1166	-4.29306	Similar to Metallothionein			Os07g0141450	463.667	2033.33	-2.0305	Conserved hypothetical protein			Os01g0200200	0	6	-5.33479	Protein of unknown function DUF1677, plant domain containing protein			Os12g0576100	89.3333	1298.33	-3.83011	Conserved hypothetical protein
Os04g0631100	52.6667	819.333	-4.29303	Similar to H0105C05.5 protein			Os04g0104350	22.6667	98	-2.02519	Hypothetical protein			Os09g0507300	0	6.33333	-5.33149	Ascorbate oxidase, Abiotic stress respons			Os07g0690900	1.66667	24.3333	-3.82468	Glycosyl-phosphatidyl inositol-anchored, plant domain containing protein
Os05g0355400	1372.33	21853	-4.29271	UspA domain containing protein			Os02g0632800	25	108	-2.01903	Wall-associated kinase, Positive regulation of rice blast resistanc			Os11g0300501	0	6	-5.32993	Non-protein coding transcript			Os08g0320900	9	129.333	-3.81765	Hypothetical protein
Os12g0630500	68	1079.67	-4.29124	Similar to Thaumatin-like protein			Os07g0656600	47.6667	209.333	-2.01828	Uncharacterised conserved protein UCP022348 domain containing protein			Os08g0110650	19	604.667	-5.32772	Non-protein coding transcript			Os09g0406400	0.666667	10	-3.81528	Similar to Uncharacterized protein OsI_030282
Os03g0734100	31.6667	504.667	-4.28967	Conserved hypothetical protein			Os09g0415050	34.3333	149.667	-2.01503	Hypothetical gene			Os03g0286900	583	18614.3	-5.32721	RCI2 (rare cold-inducible 2) family protein, Drought resistanc			Os01g0249100	1	14.3333	-3.81488	Similar to Expansin-A9
Os02g0710300	4	63	-4.28462	ROOT HAIR DEFECTIVE-SIX LIKE (RSL) class I basic helix-loop-helix protein, bHLH transcription factor, Regulation of root hair developmen			Os07g0551600	19	84.3333	-2.01382	Similar to Cellulose synthase-like CslF9			Os08g0423400	1.66667	54.3333	-5.32319	Conserved hypothetical protein			Os08g0412800	14.6667	211	-3.80525	Protein of unknown function DUF1262 family protein
Os03g0663400	514.667	8130.33	-4.27536	Similar to Thaumatin-like protein			Os08g0451800	5.33333	23.3333	-2.00889	Zinc finger, C6HC-type domain containing protein			Os08g0335500	53.3333	1709.67	-5.32072	Hypothetical conserved gene			Os01g0147001	0.666667	9	-3.80092	Similar to H0212B02.9 protein
Os08g0389601	0.666667	10.3333	-4.27381	Non-protein coding transcript			Os02g0227700	6.66667	28	-2.0011	Serine/threonine protein kinase-related domain containing protein			Os08g0231100	2.33333	74	-5.31818	Hypothetical protein			Os03g0382100	29	417.667	-3.79754	Thiolase-like, subgroup domain containing protein
Os08g0565900	107	1688	-4.26698	Lipase, GDSL domain containing protein			Os05g0585800	154	662	-1.99909	Protein of unknown function DUF1221 domain containing protein			Os07g0464700	0.666667	21.6667	-5.31591	Hypothetical conserved gene			Os08g0335200	110.333	1562	-3.79578	Hypothetical protein
Os01g0136000	155	2445	-4.26544	Similar to Cytosolic class I small heat-shock protein HSP17.5			Os02g0599151	30.3333	126.667	-1.99684	Probable protein phosphatase 2C 17			Os03g0660300	0	6	-5.3143	Auxin responsive SAUR protein domain containing protein			Os02g0168200	17	242.667	-3.78903	Similar to Transfactor-like protein
Os05g0164000	0.333333	5.66667	-4.25942	Hypothetical protein			Os09g0533200	346.333	1474.67	-1.98937	Glycoside hydrolase, family 17 domain containing protein			Os10g0490900	24	763.667	-5.31017	Similar to Secretory protein			Os11g0224200	4.66667	65.3333	-3.7847	Similar to LGC1
Os09g0472301	1	15.6667	-4.25674	Non-protein coding transcript			Os06g0228500	651.333	2768.67	-1.98779	Amino acid transporter, transmembrane domain containing protein			Os02g0208650	0	5.66667	-5.30974	Conserved hypothetical protein			Os08g0404900	8	114	-3.78419	Hypothetical conserved gene
Os01g0718500	11	167.667	-4.24847	Protein of unknown function DUF1070 domain containing protein			Os06g0143800	50.6667	214	-1.98355	Non-protein coding transcript			Os08g0110600	36.3333	1147.67	-5.30274	Protein of unknown function DUF1442 domain containing protein			Os02g0573601	0.666667	9.66667	-3.77759	Hypothetical protein
Os02g0833500	32.6667	510.667	-4.24616	Cation/H+ exchanger domain containing protein			Os10g0132901	14.3333	60.6667	-1.98219	Hypothetical protein			Os02g0198000	0.333333	11	-5.30073	Protein of unknown function DUF1677, Oryza sativa family protein			Os10g0379233	6.66667	94.6667	-3.77583	Hypothetical protein
Os05g0142100	12.3333	186.667	-4.24239	Conserved hypothetical protein			Os01g0339400	9.33333	40	-1.97716	Conserved hypothetical protein			Os05g0138300	1516.33	47187	-5.29922	Similar to ICT protein (Fragment)			Os08g0184300	18.6667	260.333	-3.76991	Hypothetical protein
Os07g0405700	1	15.3333	-4.241	Conserved hypothetical protein			Os02g0232050	49	206.333	-1.97307	Hypothetical gene			Os09g0417800	4.66667	149	-5.29517	WRKY transcription factor, Transcriptional repressor, Pathogen defens			Os10g0381601	16	224	-3.76784	Conserved hypothetical protein
Os02g0782550	557.333	8498.67	-4.23928	Hypothetical protein			Os07g0558250	120.333	504.333	-1.97261	Non-protein coding transcript			Os04g0609400	4.33333	133.667	-5.29053	Hypothetical protein			Os01g0247600	45.6667	635.333	-3.76705	Conserved hypothetical protein
Os01g0363000	7.66667	117.667	-4.23274	Hypothetical protein			Os12g0577733	357	1510.33	-1.97042	Hypothetical gene			Os11g0307600	59.6667	1873.67	-5.28971	Conserved hypothetical protein			Os02g0460600	5.66667	79.6667	-3.7649	Similar to OSIGBa0104J13.6 protein
Os08g0178500	1.33333	20.6667	-4.22665	Similar to H0315F07.12 protein			Os02g0756200	28	120.667	-1.96953	Similar to Phi-1-like phosphate-induced protein			Os03g0306700	0	6	-5.28845	Conserved hypothetical protein			Os06g0574332	0.666667	9.33333	-3.75842	Conserved hypothetical protein
Os11g0534300	67.6667	1027	-4.22629	Zinc finger, DHHC-type domain containing protein			Os09g0562700	105	437	-1.96654	Conserved hypothetical protein			Os07g0422100	5.66667	174.333	-5.27806	AWPM-19-like family protein			Os04g0150500	15	210	-3.75044	Hypothetical gene
Os04g0527900	1.66667	25.3333	-4.21695	Similar to Tonoplast membrane integral protein ZmTIP3-2			Os11g0541600	11	46.6667	-1.95852	Protein of unknown function DUF247, plant domain containing protein			Os12g0127600	0	5.66667	-5.27331	Similar to Ulp1 protease family, C-terminal catalytic domain containing protein, expressed			Os10g0513900	20.6667	286.667	-3.74501	Cytochrome P450 family protein
Os05g0171200	100.667	1534.33	-4.21494	Embryo-specific 3 family protein			Os01g0357200	8.66667	37.3333	-1.95659	Sterol-binding domain containing protein			Os01g0272901	0	6	-5.27286	Conserved hypothetical protein			Os06g0188800	73	999.333	-3.74041	Extracellular solute-binding protein, family 3 domain containing protein
Os04g0604251	31	467.333	-4.2138	Non-protein coding transcript			Os12g0577700	939	3926	-1.95407	Similar to Protein kinase domain containing protein, expressed			Os04g0487550	0	6	-5.27194	Putative zinc finger CCCH domain-containing protein 29			Os09g0368250	5.66667	77.6667	-3.72766	Hypothetical protein
Os03g0198600	41	619	-4.21273	Homeodomain-leucine zipper transcription factor, Regulation of panicle exsertio			Os05g0418800	20.6667	88.3333	-1.95224	No apical meristem (NAM) protein domain containing protein			Os04g0107900	389.667	11926.3	-5.26739	Similar to Heat shock protein 82			Os09g0544000	111.667	1504.33	-3.71527	Transferase family protein
Os06g0143800	50.6667	757.667	-4.20405	Non-protein coding transcript			Os02g0228300	290	1202	-1.94833	Protein kinase, core domain containing protein			Os11g0158000	2.66667	82.3333	-5.26582	Conserved hypothetical protein			Os05g0195500	1.66667	22	-3.71193	Conserved hypothetical protein
Os10g0148000	247	3686.67	-4.19668	Hypothetical conserved gene			Os02g0138100	19.3333	81.6667	-1.94261	Conserved hypothetical protein			Os10g0519500	4.33333	135.333	-5.26485	Hypothetical protein			Os01g0116800	19	256	-3.70303	Similar to Receptor-like kinase
Os07g0687900	229	3390.33	-4.19626	WSI76 protein induced by water stress			Os11g0284032	17.6667	74.6667	-1.94153	Similar to POT family protein			Os03g0307300	0	5.66667	-5.26424	Nicotianamine synthase 1 (EC 2.5.1.43) (S-adenosyl-L-methionine:S- adenosyl-L-methionine:S-adenosyl-methionine 3-amino-3- carboxypropyltransferase 1			Os04g0597600	2	26.6667	-3.69779	TGF-beta receptor, type I/II extracellular region family protein
Os11g0575600	3.66667	56	-4.19341	Similar to Lipoxygenase (Fragment)			Os02g0787200	218.333	903.333	-1.94136	Serine/threonine protein kinase-related domain containing protein			Os03g0855700	0	5.66667	-5.25802	Nucleic acid-binding, OB-fold domain containing protein			Os03g0248250	14	189.667	-3.68843	Hypothetical conserved gene
Os03g0148000	14.6667	220.333	-4.19285	Protein of unknown function DUF677 family protein			Os01g0198900	316	1297.33	-1.93974	Polyketide cyclase/dehydrase domain containing protein			Os03g0159600	106.667	3236.67	-5.25517	Similar to Rab28 protein			Os02g0504700	1.33333	18	-3.68018	Conserved hypothetical protein
Os05g0560100	62	922	-4.18759	Similar to Pollen-specific kinase partner protein			Os10g0195050	20	82.6667	-1.93871	Hypothetical protein			Os01g0848900	145.333	4451.67	-5.25426	Conserved hypothetical protein			Os01g0268000	7.66667	99	-3.67527	Hypothetical protein
Os01g0699400	51	755	-4.18745	Serine/threonine protein kinase domain containing protein			Os07g0649200	32.3333	131.667	-1.93567	Hypothetical protein			Os04g0150300	22	672.333	-5.25212	Conserved hypothetical protein			Os01g0686700	409.667	5352.67	-3.67195	Similar to protein binding protein
Os02g0734500	451.667	6630.33	-4.1811	Similar to ABA-induced protein			Os08g0490400	2275.33	9341.33	-1.93565	Hypothetical gene			Os05g0526900	5.33333	158	-5.25155	UDP-glucuronosyl/UDP-glucosyltransferase family protein			Os09g0479200	1.33333	17.6667	-3.66635	Similar to Receptor protein kinase-like protein
Os01g0350300	6	88	-4.18047	Disease resistance protein domain containing protein			Os01g0114550	24.3333	100.667	-1.92942	Non-protein coding transcript			Os06g0558300	0	5.66667	-5.25026	Similar to MATE efflux protein-related			Os05g0136200	307	3994.67	-3.66265	Serine/threonine protein kinase domain containing protein
Os01g0667000	0.333333	5.33333	-4.1755	No apical meristem (NAM) protein domain containing protein			Os08g0505700	713	2928.33	-1.92918	Hypothetical conserved gene			Os01g0678400	0	5.66667	-5.24886	Protein of unknown function DUF2921 domain containing protein			Os07g0486400	17.3333	225.667	-3.65985	Conserved hypothetical protein
Os06g0651200	80.6667	1187.33	-4.17126	Conserved hypothetical protein			Os07g0570575	289	1187	-1.92592	Hypothetical protein			Os08g0391000	1.33333	41	-5.24739	Hypothetical protein			Os01g0115600	19.6667	254.333	-3.64314	Similar to LRK14
Os04g0604300	38.3333	564	-4.16888	Similar to Xyloglucan endotransglucosylase/hydrolase protein 24 precursor (EC 2.4.1.207) (At-XTH24) (XTH-24) (Meristem protein 5) (MERI-5 protein) (MERI5 protein) (Endo-xyloglucan transferase) (Xyloglucan endo-1,4-beta-D-glucanase)			Os02g0253800	343	1402.67	-1.92469	Conserved hypothetical protein			Os10g0155100	0	5.66667	-5.24403	Curculin-like (mannose-binding) lectin domain containing protein			Os08g0104800	3.33333	41.6667	-3.63348	Conserved hypothetical protein
Os03g0826900	20	289.333	-4.16252	Conserved hypothetical protein			Os07g0491800	495.667	1986	-1.91928	Similar to taxane 13-alpha-hydroxylase			Os08g0137900	2	60.6667	-5.23825	Similar to Chemocyanin precursor (Basic blue protein) (Plantacyanin)			Os04g0103900	6.33333	81	-3.62731	Similar to Chalcone synthase
Os02g0185633	3.66667	52.6667	-4.14723	Hypothetical protein			Os09g0393501	74	303	-1.91631	Similar to haloacid dehalogenase-like hydrolase family protein			Os03g0277500	2.66667	80	-5.23611	Similar to Glyoxalase family protein, expressed			Os11g0111200	9.66667	122	-3.62698	Conserved hypothetical protein
Os02g0175200	0.666667	9.33333	-4.14131	Domain of unknown function DUF632 domain containing protein			Os07g0481100	379.667	1541.67	-1.90981	Rop nucleotide exchanger, PRONE domain containing protein			Os08g0471150	2.33333	69	-5.23591	Hypothetical protein			Os04g0596900	0.666667	9	-3.62096	Phosphoribulokinase/uridine kinase family protein
Os07g0497500	0.666667	9	-4.14063	Similar to MYB transcription factor			Os01g0566000	19.3333	77.3333	-1.90916	Armadillo-like helical domain containing protein			Os04g0659300	41.6667	1250.67	-5.23016	Receptor-like protein, Root development, Salt stress response, Regulation of iron acquisitio			Os08g0508000	59	741	-3.61651	Cytochrome P450 family protein
Os12g0616800	552.667	7851	-4.13713	Protein of unknown function DUF761, plant domain containing protein			Os01g0760300	1011.33	4093.67	-1.90733	Similar to Pollen-specific kinase partner protein			Os06g0212400	0	5.33333	-5.21411	Similar to glycosyltransferase family-37			Os04g0593200	0.666667	8.66667	-3.61344	Myb transcription factor domain containing protein
Os06g0229066	30	427	-4.1255	Similar to ATP-dependent zinc metalloprotease FTSH 6, chloroplastic			Os03g0795600	242.667	974.667	-1.90545	Uncharacterised protein family UPF0005 domain containing protein			Os06g0693800	0	5.66667	-5.20839	Transcription factor IIS, N-terminal domain containing protein			Os05g0135400	2.66667	34.3333	-3.61205	Plant peroxidase domain containing protein
Os06g0553100	38.3333	542	-4.12444	Similar to Heat stress transcription factor C-2b			Os05g0220500	46.6667	189.667	-1.90181	Conserved hypothetical protein			Os06g0549600	2	60.6667	-5.20512	FAD-linked oxidase, FAD-binding, subdomain 2 domain containing protein			Os12g0467200	5.33333	68.3333	-3.60832	Protein of unknown function DUF1677, Oryza sativa family protein
Os12g0510750	25	356	-4.12224	Conserved hypothetical protein			Os01g0946700	12.3333	49	-1.89844	Similar to Glucan endo-1,3-beta-glucosidase GV (EC 3.2.1.39) ((1->3)-beta-glucan endohydrolase GV) ((1->3)-beta-glucanase isoenzyme GV) (Beta-1,3- endoglucanase GV)			Os05g0474600	475.667	13989	-5.20435	Similar to Aldose reductase-related protein (EC 1.1.1.21)			Os01g0350300	88	1097.33	-3.60761	Disease resistance protein domain containing protein
Os11g0154900	10.6667	150	-4.12026	Similar to DNA-binding factor of bZIP class (Fragment)			Os06g0184866	232.667	935.333	-1.89658	Pentatricopeptide repeat domain containing protein			Os05g0104200	4	118.333	-5.20027	Polygalacturonase inhibiting protein, Inhibitor of fungal polygalacturonase, Sheath blight resistanc			Os06g0200800	7	87.3333	-3.6031	Conserved hypothetical protein
Os03g0816700	0.666667	9.66667	-4.11972	Tubby, C-terminal domain containing protein			Os02g0226801	52	206	-1.88911	Similar to bet v I allergen family protein			Os05g0516550	46.3333	1370.67	-5.20008	Hypothetical gene			Os07g0492200	2.66667	32.6667	-3.59788	Similar to ribosomal protein L40, component of cytosolic 80S ribosome and 60S large subunit
Os03g0341000	4.33333	61.6667	-4.11584	Similar to AP2 domain containing protein RAP2.2 (Fragment)			Os04g0401400	6	24.3333	-1.88908	Similar to retrotransposon protein			Os05g0147901	2.66667	75.6667	-5.19934	Hypothetical protein			Os07g0654500	13	160.333	-3.59696	Hypothetical protein
Os07g0240200	485.667	6827.33	-4.11508	Similar to Beta-1,3 glucanase precursor (EC 3.2.1.39)			Os07g0481000	733.333	2921.33	-1.88478	Similar to Pollen-specific kinase partner protein			Os11g0127000	0	5.66667	-5.19868	Similar to NAC domain-containing protein 77			Os11g0532751	34	421	-3.59538	Conserved hypothetical protein
Os09g0483100	4	58.6667	-4.11463	EF-Hand type domain containing protein			Os07g0650000	183.333	725.667	-1.88074	Hypothetical protein			Os10g0380100	4.66667	133.333	-5.19652	Transferase family protein			Os02g0202400	2	25	-3.59485	ADP-glucose transporter, Plastidic translocator, Starch synthesis during seed developmen
Os03g0842900	2.66667	37.6667	-4.11329	Similar to Steroleosin-B			Os10g0403400	710.667	2803.33	-1.87321	Hypothetical protein			Os11g0430600	0.666667	20.3333	-5.19316	Conserved hypothetical protein			Os03g0134500	4.33333	53.6667	-3.59316	Cytochrome p450 (CYP78A9)
Os03g0289800	17.6667	252.667	-4.11132	Similar to Leucoanthocyanidin dioxygenase-like protein			Os08g0187900	21.3333	84	-1.87201	Ubiquitin-conjugating enzyme, E2 domain containing protein			Os11g0184350	0.333333	10.3333	-5.19084	Hypothetical protein			Os03g0391100	0.666667	8	-3.59148	Zinc finger, RING-type domain containing protein
Os05g0370700	2	28.6667	-4.10993	Alpha/beta hydrolase family protein			Os11g0683700	6321.67	24969.3	-1.87135	Pectin lyase fold domain containing protein			Os01g0758000	0	5.33333	-5.18201	Similar to copper-binding family protein			Os02g0736900	1.33333	17	-3.58639	Conserved hypothetical protein
Os09g0558850	19.3333	268.667	-4.10266	Similar to ZFP1 (ZINC-FINGER PROTEIN 1); nucleic acid binding / transcription factor/ zinc ion binding			Os10g0558850	146	572.667	-1.86756	Hypothetical protein			Os07g0291750	0	5.33333	-5.17528	Similar to CYP71B26; electron carrier/ heme binding / iron ion binding / monooxygenase/ oxygen binding			Os11g0701100	16	199.333	-3.5856	Similar to Class III chitinase homologu
Os10g0171500	1	14	-4.09656	Similar to Cytochrome P450 CYP76H18			Os06g0363000	98.3333	379.333	-1.8652	Non-protein coding transcript			Os11g0512000	0	5.66667	-5.17405	No apical meristem (NAM) protein domain containing protein			Os12g0135500	0.666667	8	-3.58397	Similar to cDNA clone:006-207-G09, full insert sequence
Os01g0692400	0.666667	9	-4.0942	Conserved hypothetical protein			Os03g0283750	8.66667	34.6667	-1.86316	Conserved hypothetical protein			Os06g0553100	72.6667	2072.67	-5.17272	Similar to Heat stress transcription factor C-2b			Os02g0527950	1.33333	16	-3.5809	Hypothetical conserved gene
Os07g0174400	1	13.6667	-4.09406	Similar to Non-specific lipid-transfer protein			Os10g0341800	390.667	1528.33	-1.85775	Hypothetical conserved gene			Os05g0305000	2	57	-5.16977	Similar to hydrolase, hydrolyzing O-glycosyl compounds			Os07g0570600	35.6667	433.333	-3.5674	Cupredoxin domain containing protein
Os11g0454000	217.333	2993.33	-4.09312	Dehydrin RAB 16C			Os10g0104800	701	2725.33	-1.85126	Protein kinase, core domain containing protein			Os05g0536250	0	5.33333	-5.16891	Similar to AP2 domain-containing transcription factor			Os11g0303800	76.6667	938.333	-3.56346	Hypothetical protein
Os01g0256500	18641.7	257215	-4.08887	Similar to ZnI			Os01g0113650	99.6667	385	-1.84531	Hypothetical conserved gene			Os07g0525450	0	5.33333	-5.16891	Hypothetical gene			Os10g0166600	71.6667	872	-3.56202	Cytochrome P450 family protein
Os03g0244200	3129.67	43106.3	-4.08826	Similar to thaumatin-like protein 1			Os06g0154600	70.3333	274.667	-1.84364	Similar to Dihydroneopterin aldolase			Os12g0564866	2	58	-5.16641	Hypothetical protein			Os05g0368100	7	85.6667	-3.55691	Conserved hypothetical protein
Os06g0636201	188.333	2606	-4.07978	Conserved hypothetical protein			Os07g0200801	24.3333	93	-1.84301	Hypothetical conserved gene			Os12g0123800	3.33333	95	-5.1614	No apical meristem (NAM) protein domain containing protein			Os01g0350100	62.6667	752.333	-3.54948	Hypothetical protein
Os03g0822400	29	397.333	-4.07269	Conserved hypothetical protein			Os04g0537450	7.33333	28	-1.84053	Non-protein coding transcript			Os09g0561600	3.66667	103.333	-5.16021	Wall-associated receptor-like kinase, Regulation of early embryo sac development, Female gametophyte development, Positive regulation of rice blast resistanc			Os06g0147275	28.3333	339.667	-3.53829	Hypothetical protein
Os12g0465000	1.33333	18	-4.07133	Hypothetical conserved gene			Os12g0199050	30	115.333	-1.83912	Hypothetical protein			Os09g0433900	25.3333	734.333	-5.15936	Similar to Alanine aminotransferase 2 (EC 2.6.1.2) (GPT) (Glutamic--pyruvic transaminase 2) (Glutamic--alanine transaminase 2) (ALAAT-2)			Os06g0547400	33.6667	404.333	-3.53019	Similar to Peroxidase P7 (EC 1.11.1.7) (TP7)
Os08g0505700	713	9656.33	-4.07093	Hypothetical conserved gene			Os06g0317600	39.3333	156.333	-1.83827	Similar to Similarity			Os05g0533450	1.33333	39	-5.15716	Conserved hypothetical protein			Os01g0588600	6	72.3333	-3.52827	Protein of unknown function DUF572 family protein
Os03g0820400	15	206.667	-4.05941	Similar to ZPT2-13			Os02g0529500	2138.67	8230.33	-1.83802	Similar to SNAP25-like protein C (Fragment)			Os11g0532751	15	421	-5.1549	Conserved hypothetical protein			Os04g0274250	3.33333	39	-3.52731	Similar to OSIGBa0138E08-OSIGBa0161L23.8 protein
Os01g0699600	27	364.667	-4.05829	Serine/threonine protein kinase domain containing protein			Os02g0620566	99	377.333	-1.83431	Hypothetical protein			Os06g0686900	0	5.33333	-5.15242	Conserved hypothetical protein			Os04g0303250	14.6667	173.333	-3.52383	Hypothetical gene
Os08g0450900	1.33333	18	-4.05394	SANT domain, DNA binding domain containing protein			Os10g0166600	43.6667	164.667	-1.82605	Cytochrome P450 family protein			Os01g0548600	29.6667	838.667	-5.1511	Protein kinase, catalytic domain domain containing protein			Os09g0344650	41.3333	493.667	-3.52332	Non-protein coding transcript
Os02g0787200	218.333	2916.33	-4.04618	Serine/threonine protein kinase-related domain containing protein			Os12g0571100	97	369.333	-1.82592	Metallothionein-like protein, ROS (reactive oxygen species) scavenger, Antioxidan			Os01g0521600	1.33333	37.3333	-5.14314	Similar to NB-ARC domain containing protein, expressed			Os11g0444400	6	71.3333	-3.52272	Conserved hypothetical protein
Os09g0421700	20.3333	266.667	-4.04196	Zinc finger, U1-type domain containing protein			Os01g0114200	192.333	735.333	-1.82413	Conserved hypothetical protein			Os01g0350300	39	1097.33	-5.14268	Disease resistance protein domain containing protein			Os09g0240200	8.33333	93	-3.51742	Zinc finger, B-box domain containing protein
Os01g0731700	22	296.667	-4.04144	Hypothetical protein			Os12g0199500	104	399.667	-1.82098	Similar to N-methyltransferase			Os01g0945700	0	5.33333	-5.14193	Similar to amino acid transporter			Os02g0211800	5.66667	66.6667	-3.50751	Hypothetical conserved gene
Os06g0652200	27	360	-4.0407	Similar to Hemolysin-III related family protein			Os11g0439300	270.667	1023.67	-1.82003	Hypothetical protein			Os08g0536200	13	380	-5.14119	Uncharacterised protein family UPF0497, trans-membrane plant subgroup domain containing protein			Os05g0527000	3	36.3333	-3.50656	UDP-glucuronosyl/UDP-glucosyltransferase family protein
Os05g0304800	2	25.6667	-4.04033	Histone-fold domain containing protein			Os12g0101800	320.667	1229.33	-1.81965	Similar to Nonphototrophic hypocotyl 1a			Os03g0734200	84	2345.33	-5.14117	Conserved hypothetical protein			Os04g0556400	10.3333	117	-3.49924	Similar to UDP-glycosyltransferase UGT93B9
Os06g0199700	1.66667	22.6667	-4.04032	Hypothetical conserved gene			Os06g0198900	438	1657	-1.81442	Tyrosine protein kinase domain containing protein			Os07g0516400	1.33333	37.3333	-5.13952	Hypothetical conserved gene			Os06g0493100	3	35.3333	-3.49916	Conserved hypothetical protein
Os01g0124650	1053.33	14090	-4.036	Hypothetical conserved gene			Os01g0692100	76	286.333	-1.8127	Glutathione S-transferase, C-terminal-like domain containing protein			Os08g0467500	174.333	4938	-5.13835	TB2/DP1 and HVA22 related protein family protein			Os12g0578600	7	81.3333	-3.49775	Zinc finger, C2H2-type domain containing protein
Os03g0603200	12.3333	159	-4.02929	Hypothetical protein			Os01g0746400	24.3333	93	-1.81121	Carotenoid cleavage dioxygenase 8, Control of lateral bud outgrowth, Regulation of tillering, Strigolactones biosynthesi			Os12g0152200	0	5.33333	-5.13735	Cyclin-like F-box domain containing protein			Os03g0134550	1.33333	16.3333	-3.49087	Hypothetical protein
Os03g0398900	1170	15488.7	-4.0284	Hypothetical protein			Os04g0634400	8.66667	33	-1.80763	Similar to H0315F07.5 protein			Os01g0136100	117.667	3266.67	-5.13062	16.9 kDa class I heat shock protein 1			Os08g0198700	404	4607	-3.46781	Similar to Glycolate oxidase (EC 1.1.3.15) (Fragment)
Os03g0640000	16.3333	219.667	-4.02659	Patatin family protein			Os01g0114300	165.667	625.667	-1.8006	Similar to Receptor-like protein kinase (Fragment)			Os11g0495400	0.666667	19.3333	-5.12865	Similar to PHF5-like protein			Os03g0185700	2.66667	31.3333	-3.46346	Transferase family protein
Os11g0570400	491.667	6499	-4.02651	Conserved hypothetical protein			Os01g0335600	131	484	-1.79635	Conserved hypothetical protein			Os12g0154700	2	56	-5.12796	Germin-like protein 12-1, Disease resistanc			Os02g0491600	2.66667	30	-3.45971	Similar to Oxalate oxidase-like protein or germin-like protein (Germin-like 8) (Germin-like 12)
Os03g0399000	1339	17656	-4.02053	Pectin lyase fold domain containing protein			Os02g0232000	60.3333	222.667	-1.78578	Similar to Heat shock transcription factor 29 (Fragment)			Os07g0685650	0.333333	9.66667	-5.12532	Hypothetical gene			Os11g0243600	2.33333	26.6667	-3.45847	Hypothetical protein
Os01g0728700	142	1866.67	-4.01607	Protein of unknown function DUF1264 family protein			Os12g0169600	269	1007.33	-1.78131	Similar to Fructose-bisphosphate aldolase			Os07g0573000	3	83.3333	-5.12084	Conserved hypothetical protein			Os03g0358900	2	21.3333	-3.45778	Similar to Isopentenyl transferase IPT2
Os01g0284900	17	220	-4.01333	Conserved hypothetical protein			Os01g0350000	413.667	1537.33	-1.78105	Transferase family protein			Os06g0147300	12.6667	355.333	-5.11811	Similar to cDNA clone:J023088C01, full insert sequence			Os10g0388500	6.33333	72	-3.45492	Conserved hypothetical protein
Os01g0124700	1058	13935	-4.01261	Hypothetical protein			Os06g0200800	6.66667	24.3333	-1.77607	Conserved hypothetical protein			Os10g0504900	17.6667	491.333	-5.11175	Similar to Lipid transfer protein			Os08g0538100	2.33333	25.6667	-3.43956	Hypothetical gene
Os01g0794650	1.33333	17.3333	-4.00741	Similar to Sodium/hydrogen exchanger family protein			Os05g0570900	217	796	-1.77211	Cupredoxin domain containing protein			Os03g0388600	0	5.33333	-5.11167	Hypothetical conserved gene			Os03g0828300	772.333	8617	-3.43903	Similar to (1-4)-beta-mannan endohydrolase-like protein
Os01g0206300	1.33333	18	-4.00641	Similar to CBL-interacting protein kinase 18			Os09g0572600	1432.33	5270.33	-1.77129	Similar to Receptor protein kinase-like protein			Os03g0269300	0	5	-5.11029	Protein kinase-like domain containing protein			Os07g0267200	18.3333	206	-3.43803	Conserved hypothetical protein
Os02g0652100	10.6667	139	-3.99883	Similar to WRKY-like DNA-binding protein			Os06g0273500	111.667	414	-1.77011	Protein of unknown function DUF231, plant domain containing protein			Os05g0314700	5.33333	145.333	-5.10671	Conserved hypothetical protein			Os11g0269000	2	23	-3.43483	Similar to ATP-dependent clp protease
Os05g0444200	1.33333	17.6667	-3.99093	Similar to T6J4.5 protein (WIP6 protein)			Os07g0654800	12.6667	47.3333	-1.76984	Hypothetical gene			Os12g0265800	2	56.3333	-5.1063	Hypothetical conserved gene			Os01g0558100	165.667	1816.67	-3.41899	Similar to Glutathione S-transferase TSI-1 (EC 2.5.1.18) (Glutathione S- transferase 1)
Os07g0667100	373.667	4788	-3.98729	Glycoside hydrolase, family 14 protein			Os09g0429400	122.333	451.667	-1.76703	Similar to Glutamate receptor			Os01g0162500	51.6667	1424.67	-5.10404	Leucine-rich repeat-containing N-terminal, type 2 domain containing protein			Os04g0691900	559	6148.33	-3.41772	Chaperonin Cpn60/TCP-1 family protein
Os10g0551700	8	102	-3.98506	Plant lipid transfer protein and hydrophobic protein, helical domain containing protein			Os03g0288000	73.6667	268	-1.76079	Similar to Metallothionein			Os06g0133500	34	930.667	-5.09737	Conserved hypothetical protein			Os07g0481100	234.333	2584.67	-3.41611	Rop nucleotide exchanger, PRONE domain containing protein
Os01g0812100	1.33333	17.3333	-3.98214	Similar to NHL25			Os08g0112950	36.3333	134	-1.7576	Hypothetical protein			Os01g0348900	2196.33	59727.7	-5.09422	Jacalin-related mannose-binding lectin, Salinity toleranc			Os01g0171100	3.33333	36.3333	-3.41435	Ankyrin repeat domain containing protein
Os01g0846400	10.6667	137.333	-3.9733	Conserved hypothetical protein			Os06g0273400	108	392.333	-1.75396	Hypothetical protein			Os08g0538200	1.33333	36	-5.09387	Protein of unknown function DUF247, plant family protein			Os03g0267000	299	3268	-3.4062	Low molecular mass heat shock protein Oshsp18.0
Os07g0563400	129.333	1659	-3.96818	Protein of unknown function DUF761, plant family protein			Os07g0646800	596	2147.67	-1.75373	Similar to Avr9/Cf-9 rapidly elicited protein 231			Os06g0122001	2	57	-5.09166	Hypothetical protein			Os06g0707300	7.66667	83.6667	-3.40519	Cyclin-like F-box domain containing protein
Os09g0535400	9	114.333	-3.96647	Curculin-like (mannose-binding) lectin domain containing protein			Os03g0296200	26.3333	97	-1.75075	Conserved hypothetical protein			Os01g0763900	26	708.667	-5.0912	X8 domain containing protein			Os11g0569800	0.666667	7.33333	-3.39737	Protein kinase, catalytic domain domain containing protein
Os05g0304900	41	521	-3.96409	Similar to hydrolase, hydrolyzing O-glycosyl compounds			Os10g0124150	1367.33	4974	-1.75024	Non-protein coding transcript			Os02g0759400	56	1483	-5.08883	Zinc finger, RING/FYVE/PHD-type domain containing protein			Os10g0577100	2.66667	29	-3.39367	Conserved hypothetical protein
Os01g0749000	3.66667	46.6667	-3.96156	Protein of unknown function DUF1264 family protein			Os01g0206650	1671.33	6024.33	-1.74496	Hypothetical protein			Os02g0781300	1.33333	34.3333	-5.08858	Similar to AP2/ERF domain-containing transcription factor			Os12g0159500	28	302.667	-3.39221	Conserved hypothetical protein
Os01g0192300	127.667	1617.33	-3.95916	Similar to I-box binding factor (Fragment)			Os02g0609400	1366	4911.33	-1.7439	Similar to Iron-stress related protein			Os06g0633450	3.33333	91.3333	-5.08769	Hypothetical conserved gene			Os08g0559800	13	140.333	-3.38749	Hypothetical conserved gene
Os02g0654600	44	557.333	-3.95847	Domain of unknown function DUF632 domain containing protein			Os09g0472150	27.3333	96.6667	-1.7394	Hypothetical protein			Os01g0214500	58.3333	1606	-5.08477	Conserved hypothetical protein			Os05g0533200	3	32.3333	-3.38382	Conserved hypothetical protein
Os05g0585800	154	1939.67	-3.95763	Protein of unknown function DUF1221 domain containing protein			Os01g0206700	1701	6110	-1.73856	Similar to Serine/threonine protein kinase (CBL-interacting protein kinase 20)			Os10g0379100	3.33333	88	-5.08323	Transferase family protein			Os07g0533850	6	63	-3.37054	Hypothetical conserved gene
Os12g0114000	15	187	-3.95564	Conserved hypothetical protein			Os02g0620600	114	409	-1.73734	Ammonium transporter, Ammonium uptak			Os01g0727600	0.666667	17.3333	-5.08254	Conserved hypothetical protein			Os11g0113150	2.66667	28.6667	-3.37025	Hypothetical gene
Os03g0808000	81.3333	1022.67	-3.95394	Glycoside hydrolase, family 28 domain containing protein			Os01g0138500	42	150.667	-1.73636	Protein of unknown function DUF789 family protein			Os06g0637400	10.6667	291	-5.07396	Conserved hypothetical protein			Os04g0584201	20.3333	215	-3.36213	Hypothetical protein
Os06g0181800	7	87.6667	-3.94843	Protein of unknown function DUF868, plant domain containing protein			Os04g0507950	24.6667	87	-1.73553	Hypothetical conserved gene			Os02g0521800	6	161.333	-5.0724	Hypothetical protein			Os07g0464700	2	21.6667	-3.36102	Hypothetical conserved gene
Os05g0457300	852.667	10713.3	-3.94719	Hypothetical gene			Os07g0554850	19.3333	69.3333	-1.73126	Hypothetical protein			Os02g0186100	1.66667	47	-5.06926	Hypothetical conserved gene			Os04g0458800	15.3333	162	-3.35684	Similar to OSIGBa0097P08.4 protein
Os11g0444800	160.333	2001	-3.94305	Conserved hypothetical protein			Os09g0572550	1372	4908.33	-1.73032	Hypothetical gene			Os04g0543033	2.66667	72.6667	-5.06874	Hypothetical protein			Os01g0658300	2.66667	28.3333	-3.35303	Conserved hypothetical protein
Os06g0685100	1692	21093.3	-3.9399	Similar to COBRA-like protein 10 precursor			Os07g0665250	79.6667	283	-1.72993	Hypothetical protein			Os06g0731950	0	4.66667	-5.06336	Conserved hypothetical protein			Os01g0937025	1.66667	18	-3.35213	Hypothetical gene
Os08g0348300	1.66667	20.3333	-3.93572	Hypothetical conserved gene			Os09g0552500	10.6667	39.6667	-1.7246	RmlC-like jelly roll fold domain containing protein			Os03g0734100	139.667	3723.33	-5.06043	Conserved hypothetical protein			Os07g0540500	1.33333	13.6667	-3.34903	Similar to receptor-like protein kinase RK20-1
Os01g0952800	4.66667	59	-3.93539	Achaete-scute transcription factor related domain containing protein			Os01g0827800	19	67	-1.72115	Similar to AT-rich element binding factor 3			Os03g0111300	410.667	10912	-5.05394	Nonspecific lipid-transfer protein 2 (nsLTP2) (7 kDa lipid transfer protein)			Os10g0460000	1.33333	14.6667	-3.34826	Conserved hypothetical protein
Os08g0111300	1.66667	20.6667	-3.93442	Transferase family protein			Os04g0420600	11.6667	40.6667	-1.71993	Similar to H0525E10.2 protein			Os11g0231200	0	5	-5.05087	Putative serpin-Z6C			Os11g0131600	4.33333	47	-3.34573	Similar to YDG/SRA domain containing protein
Os06g0706000	2.66667	32.3333	-3.93379	Hypothetical protein			Os01g0597400	24.6667	87.3333	-1.7196	Amino acid transporter, transmembrane domain containing protein			Os10g0154900	0	4.66667	-5.05077	Similar to Peptidyl-prolyl cis-trans isomerase			Os06g0249350	10.6667	110.667	-3.34446	Conserved hypothetical protein
Os03g0407900	9	113	-3.93177	Similar to Serine/threonine protein kinase-like			Os09g0388550	157.333	559.333	-1.71725	Similar to mitochondrial carrier YMR166C			Os05g0570350	0	5	-5.04883	Protein of unknown function DUF295 domain containing protein			Os08g0136700	1.33333	13.6667	-3.33365	Protein of unknown function DUF26 domain containing protein
Os01g0748300	11.6667	143.667	-3.92884	Protein of unknown function DUF584 domain containing protein			Os08g0106501	9	31.6667	-1.71642	Protein of unknown function DUF679 family protein			Os04g0494600	0	4.66667	-5.04542	Protein of unknown function DUF642 family protein			Os02g0671800	68	691.667	-3.3155	Integrase, catalytic core domain containing protein
Os06g0198900	438	5409	-3.92797	Tyrosine protein kinase domain containing protein			Os05g0372900	4005	14035.7	-1.71569	Conserved hypothetical protein			Os01g0127600	33.6667	881	-5.04313	Similar to Bowman-Birk type proteinase inhibitor D-II precursor (IV)			Os11g0109633	7.66667	78.6667	-3.31432	Hypothetical conserved gene
Os01g0731600	38.6667	475.333	-3.92724	Similar to pathogen-related protein			Os01g0193400	952.333	3347	-1.71464	TNFR/CD27/30/40/95 cysteine-rich region domain containing protein			Os02g0812600	0	4.66667	-5.03819	F-box domain, cyclin-like domain containing protein			Os02g0574300	1.66667	17.6667	-3.31376	Hypothetical protein
Os08g0110600	18.3333	228.333	-3.92699	Protein of unknown function DUF1442 domain containing protein			Os04g0300600	98	347.667	-1.71358	Hypothetical conserved gene			Os07g0422250	4.66667	125.333	-5.03809	Hypothetical protein			Os04g0615800	45	460.333	-3.31146	Similar to H0525G02.5 protein
Os07g0484900	31	388.667	-3.92379	Protein of unknown function DUF1210 family protein			Os05g0480350	28	99.6667	-1.70881	Hypothetical gene			Os07g0499500	0.666667	17.3333	-5.03792	Similar to Peroxidase 7 precursor (EC 1.11.1.7) (Atperox P7) (ATP30)			Os08g0224500	313	3196.33	-3.30994	Similar to 3-glucanase
Os05g0314700	9	111	-3.92273	Conserved hypothetical protein			Os01g0211800	387	1362	-1.70595	Similar to VirE2-interacting protein VIP1			Os08g0514000	0.666667	17.3333	-5.03488	Protein kinase, catalytic domain domain containing protein			Os11g0139550	3	31	-3.30561	C-5 cytosine-specific DNA methylase, active site domain containing protein
Os11g0512800	3425.33	41977	-3.92187	Conserved hypothetical protein			Os12g0105401	200	704	-1.70256	Hypothetical gene			Os10g0348900	1.33333	35.6667	-5.03165	Hypothetical protein			Os12g0212100	2.66667	26.6667	-3.30413	Similar to A/G-specific adenine DNA glycosylase
Os08g0123600	1.66667	21	-3.92139	Conserved hypothetical protein			Os08g0209000	22	75.6667	-1.70122	Conserved hypothetical protein			Os09g0418000	268	7046.33	-5.02639	Similar to CBL-interacting protein kinase 16			Os01g0661750	6.66667	68	-3.30394	Hypothetical conserved gene
Os02g0629000	23	287.333	-3.91796	Protein of unknown function DUF584 family protein			Os11g0582500	629.667	2198	-1.70033	Protease inhibitor, lipid transfer protein (LTP), Postmeiotic anther developmen			Os09g0535200	0	4.33333	-5.02614	Conserved hypothetical protein			Os09g0457900	4	41.3333	-3.2975	AP2/ERF transcription factor, Regulation of the internode elongatio
Os07g0603750	14.3333	179.333	-3.91553	Hypothetical protein			Os12g0129100	41	146	-1.69995	Hypothetical conserved gene			Os06g0508950	0	5	-5.02372	Hypothetical protein			Os01g0137400	20.6667	207	-3.29625	Protein kinase, catalytic domain domain containing protein
Os10g0193500	127.667	1551	-3.9051	Plant lipid transfer protein/seed storage/trypsin-alpha amylase inhibitor domain containing protein			Os04g0324100	11	38	-1.69649	UDP-glucuronosyl/UDP-glucosyltransferase family protein			Os04g0460200	0	4.66667	-5.01978	Amino acid transporter protein, Seed hull colo			Os11g0438000	1.66667	17	-3.29559	Hypothetical conserved gene
Os01g0760300	1011.33	12314.3	-3.90375	Similar to Pollen-specific kinase partner protein			Os01g0686700	36.3333	128.333	-1.69518	Similar to protein binding protein			Os01g0945650	0.666667	17	-5.01123	Hypothetical protein			Os08g0239900	36.6667	370.667	-3.29543	Similar to Flavonol 4-sulfotransferase
Os09g0572550	1372	16708	-3.90338	Hypothetical gene			Os07g0620600	553.333	1911.67	-1.69479	Conserved hypothetical protein			Os01g0116200	0	5	-5.01038	Protein kinase, core domain containing protein			Os04g0330900	121.333	1221	-3.29073	Similar to OSIGBa0113K06.11 protein
Os07g0563500	22.3333	268.333	-3.90198	Hypothetical protein			Os07g0551650	15.6667	55	-1.69478	Hypothetical gene			Os12g0245401	0	5	-5.01038	Non-protein coding transcript			Os04g0516900	2	20.6667	-3.28708	Conserved hypothetical protein
Os11g0286500	0.666667	8.33333	-3.89248	Conserved hypothetical protein			Os01g0349800	297.333	1027.67	-1.68747	Similar to Cytochrome P450			Os01g0699600	18	459	-5.00374	Serine/threonine protein kinase domain containing protein			Os10g0346300	1.33333	13.6667	-3.2821	Cupredoxin domain containing protein
Os04g0571600	8.66667	106.667	-3.89138	Multi antimicrobial extrusion protein MatE family protein			Os01g0583300	256	885	-1.68723	Zinc finger, C2H2, LYAR-type domain containing protein			Os03g0844850	5.33333	138.333	-5.00146	Conserved hypothetical protein			Os04g0179100	1	10	-3.27524	Similar to OSIGBa0109M01.2 protein
Os01g0121500	68.3333	821.333	-3.89059	Conserved hypothetical protein			Os08g0320200	466.333	1613	-1.68595	Similar to oligopeptide transporter OPT family			Os06g0614400	0	4.33333	-5.0002	Conserved hypothetical protein			Os12g0170800	1.66667	16.3333	-3.2744	Similar to Citrate binding protein precursor
Os10g0492900	702.333	8462	-3.88759	Similar to alpha-galactosidase			Os05g0465400	313	1086.33	-1.68358	Protein of unknown function DUF1218 family protein			Os03g0693600	0	4.33333	-4.99875	Similar to indole-3-acetate beta-glucosyltransferase			Os12g0640700	1.33333	13.6667	-3.26044	Protein kinase-like domain containing protein
Os01g0595600	31.6667	380	-3.88748	Alpha/beta hydrolase fold-1 domain containing protein			Os06g0679400	1666.33	5755	-1.68328	Similar to Myb-related protein Pp2			Os04g0414500	84.3333	2148	-4.99531	Similar to H0622F05.2 protein			Os07g0538700	18	177	-3.25212	Hypothetical conserved gene
Os06g0176200	22.3333	260	-3.88481	Glycosyl transferase, family 31 protein			Os06g0150300	559	1914.67	-1.67722	Conserved hypothetical protein			Os05g0516400	69.3333	1748.67	-4.99158	Similar to Hydroxyproline-rich glycoprotein DZ-HRGP precursor			Os06g0298200	72	705.667	-3.24565	Similar to CCT motif family protein
Os09g0572600	1432.33	17195.3	-3.88287	Similar to Receptor protein kinase-like protein			Os07g0558200	409.667	1408	-1.67573	Inositol monophosphatase family protein			Os03g0624300	113.667	2866.33	-4.98688	Conserved hypothetical protein			Os11g0209900	4.66667	46	-3.24205	Similar to NifS-like protein
Os01g0211800	387	4584	-3.86197	Similar to VirE2-interacting protein VIP1			Os09g0565300	21.3333	73.6667	-1.67261	Similar to RING-finger protein			Os01g0963600	114.667	2936	-4.98499	ABA/WDS induced protein family protein			Os05g0551500	5.66667	53.3333	-3.23213	Protein of unknown function DUF1639 family protein
Os02g0484200	1.33333	15	-3.86185	Transferase family protein			Os03g0226901	1632.67	5554.67	-1.65774	Similar to C-5 cytosine-specific DNA methylase family protein, expressed			Os03g0705550	0	4.66667	-4.9832	Hypothetical gene			Os07g0481000	529	5101	-3.22773	Similar to Pollen-specific kinase partner protein
Os11g0701100	1.33333	16	-3.86047	Similar to Class III chitinase homologu			Os10g0184871	14.6667	50	-1.65594	Similar to Protein kinase domain containing protein, expressed			Os02g0703800	0	4.66667	-4.98141	Conserved hypothetical protein			Os07g0649300	9.33333	89.6667	-3.22423	Armadillo-like helical domain containing protein
Os03g0650350	1963.33	23147.3	-3.86043	Hypothetical gene			Os02g0619801	76.6667	263.333	-1.65443	Hypothetical gene			Os01g0947000	6	149.333	-4.97425	Similar to Beta-1,3-glucanase precursor			Os07g0611700	14	135.333	-3.2239	Peptidase C1A, papain family protein
Os08g0467500	136.667	1620.33	-3.85764	TB2/DP1 and HVA22 related protein family protein			Os07g0680600	176	594	-1.65354	Protein of unknown function DUF3133 domain containing protein			Os01g0607000	4.66667	117.333	-4.96496	Glutelin family protein			Os08g0264700	14	133.333	-3.2232	Hypothetical conserved gene
Os03g0347900	18	212.667	-3.85554	Terpenoid synthase domain containing protein			Os04g0481700	203	690.667	-1.64776	Similar to MDR-like ABC transporter			Os09g0425300	13	320.333	-4.96127	Conserved hypothetical protein			Os07g0578125	38.3333	365.667	-3.22304	Protein of unknown function DUF295 domain containing protein
Os04g0371500	1	12	-3.85071	Conserved hypothetical protein			Os07g0650100	175	597.667	-1.64767	Armadillo-like helical domain containing protein			Os02g0212400	0	4.66667	-4.95674	Conserved hypothetical protein			Os05g0104200	12.3333	118.333	-3.22154	Polygalacturonase inhibiting protein, Inhibitor of fungal polygalacturonase, Sheath blight resistanc
Os04g0435475	7.66667	89.6667	-3.8488	Conserved hypothetical protein			Os11g0187150	35	119	-1.64748	Hypothetical protein			Os07g0275475	0.333333	9	-4.95174	Hypothetical conserved gene			Os04g0150300	69.6667	672.333	-3.21972	Conserved hypothetical protein
Os10g0524766	29	341.333	-3.84829	Hypothetical gene			Os01g0935050	16.6667	54.6667	-1.64258	Hypothetical protein			Os03g0573117	4.33333	105.667	-4.94712	Hypothetical protein			Os05g0437050	1	9.33333	-3.21716	Conserved hypothetical protein
Os01g0206700	1701	19798	-3.84774	Similar to Serine/threonine protein kinase (CBL-interacting protein kinase 20)			Os12g0488700	141	474.333	-1.63907	Protein of unknown function DUF593 domain containing protein			Os07g0501133	0	4.66667	-4.93975	Hypothetical gene			Os03g0276850	5.33333	49.3333	-3.21015	Glutamate dehydrogenase, NAD-specific domain containing protein
Os11g0449600	1.33333	15.6667	-3.84407	Conserved hypothetical protein			Os06g0658500	107	356.333	-1.63221	Conserved hypothetical protein			Os03g0663900	1.66667	40.6667	-4.93829	Hypothetical conserved gene			Os04g0201900	59.6667	565	-3.19853	Similar to H0512B01.10 protein
Os03g0603100	13.3333	152.667	-3.84079	Similar to Phytochrome P450			Os08g0138900	103.333	340.333	-1.63012	Conserved hypothetical protein			Os12g0113600	4.66667	109.333	-4.93787	Hypothetical protein			Os01g0170051	2554.33	24129	-3.19844	Hypothetical protein
Os05g0582000	17.6667	204.667	-3.83813	Plant Basic Secretory Protein domain containing protein			Os06g0687200	8.66667	28.3333	-1.6211	Zinc finger, RING/FYVE/PHD-type domain containing protein			Os12g0609900	2	49.6667	-4.93753	Similar to F-box domain containing protein, expressed			Os06g0235200	76.3333	725.333	-3.19496	Protein of unknown function DUF231 domain containing protein
Os05g0457200	1005.33	11707.3	-3.83492	Similar to protein phosphatase 2C			Os01g0292700	65	210	-1.61582	Intermediate filament, Cytoskeleton protein, Tolerance to salinity and heat stres			Os05g0221200	0	4.33333	-4.93228	Similar to 2o545-prov protein			Os04g0429050	15.3333	146.667	-3.19429	Similar to OSIGBa0093L02.1 protein
Os08g0540400	1461.33	16933	-3.83407	Similar to Calcium-dependent protein kinase			Os10g0195000	99.6667	330	-1.61582	Multi antimicrobial extrusion protein MatE family protein			Os07g0542900	0	4.66667	-4.93001	Similar to blue copper protein			Os01g0206300	18	166	-3.19227	Similar to CBL-interacting protein kinase 18
Os03g0650300	2233.33	25867	-3.83357	Hypothetical conserved gene			Os02g0224100	887	2891.67	-1.61344	Protein phosphatase 2C domain containing protein			Os12g0242200	0	4.66667	-4.93001	Protein of unknown function DUF1218 domain containing protein			Os04g0319700	3	28.6667	-3.19056	Similar to Glucosyltransferase (Fragment)
Os09g0485950	5	57.6667	-3.8307	Conserved hypothetical protein			Os05g0113300	27	87.6667	-1.61294	Cation/H+ exchanger domain containing protein			Os06g0635500	0	4.66667	-4.92574	Hypothetical conserved gene			Os11g0303701	5.33333	50.3333	-3.19053	Non-protein coding transcript
Os03g0795600	242.667	2800.33	-3.82916	Uncharacterised protein family UPF0005 domain containing protein			Os09g0409000	10.3333	33.3333	-1.61038	Conserved hypothetical protein			Os11g0701400	0	4.33333	-4.92555	Chitinase (EC 3.2.1.14) III C10150-rice (EC 3.2.1.14)			Os09g0530800	53.3333	499	-3.19045	Similar to predicted protein
Os09g0409100	12	136.667	-3.82735	Conserved hypothetical protein			Os08g0171700	287	943.333	-1.6074	Conserved hypothetical protein			Os02g0539200	2	49	-4.9234	Zinc finger, RING/FYVE/PHD-type domain containing protein			Os05g0135450	1.66667	15.6667	-3.1888	Hypothetical protein
Os03g0244466	637.667	7348	-3.82456	Hypothetical genes			Os05g0588550	786	2600	-1.6073	Hypothetical gene			Os05g0147800	2.33333	57.6667	-4.91834	Conserved hypothetical protein			Os04g0339400	13.3333	125	-3.18451	Aldo/keto reductase family protein
Os06g0650700	32	366.333	-3.82126	Conserved hypothetical protein			Os02g0751900	197.333	652.667	-1.60313	Similar to Type I inositol-1,4,5-trisphosphate 5-phosphatase CVP2 (EC 3.1.3.56) (Cotyledon vascular pattern 2 protein)			Os09g0342000	0.666667	17	-4.91605	Cyclin-like F-box domain containing protein			Os06g0189600	6.33333	59.3333	-3.18001	Hypothetical conserved gene
Os03g0625201	16.6667	189.667	-3.81986	Hypothetical gene			Os07g0685600	67.3333	219.667	-1.60145	Conserved hypothetical protein			Os04g0352200	0	4.66667	-4.90988	Conserved hypothetical protein			Os02g0228300	123	1145	-3.17679	Protein kinase, core domain containing protein
Os01g0206650	1671.33	19043.7	-3.8176	Hypothetical protein			Os11g0208900	76	250.333	-1.60065	Leucine rich repeat containing protein kinase			Os04g0596200	0	4.33333	-4.90625	Peptidase A1 domain containing protein			Os11g0631825	1.33333	12.3333	-3.17456	Conserved hypothetical protein
Os02g0529500	2138.67	24458	-3.8114	Similar to SNAP25-like protein C (Fragment)			Os01g0547000	423.667	1393.67	-1.59846	Similar to LRR19			Os05g0429802	0	4.33333	-4.90625	Conserved hypothetical protein			Os07g0654450	3.66667	33.6667	-3.16944	Hypothetical conserved gene
Os01g0903800	1.33333	15.3333	-3.80066	Similar to MADS-box transcription factor 21			Os08g0398500	537	1763.33	-1.59496	Similar to KED-like protein			Os05g0170200	55.6667	1319	-4.90313	Similar to Universal stress protein			Os09g0530750	59.6667	553.667	-3.16905	Hypothetical protein
Os07g0646800	596	6700.33	-3.79958	Similar to Avr9/Cf-9 rapidly elicited protein 231			Os02g0787250	117	379.333	-1.59374	Conserved hypothetical protein			Os11g0427700	11.6667	276.667	-4.90179	Xanthine/uracil/vitamin C permease family protein			Os03g0639233	1.33333	13	-3.16773	Similar to NADH dehydrogenase subunit K
Os01g0734000	5	56.3333	-3.79831	Similar to WRKY DNA binding protein			Os05g0480200	490	1586	-1.5917	Thioredoxin domain 2 containing protein			Os05g0533200	1.33333	32.3333	-4.89793	Conserved hypothetical protein			Os01g0738400	22.6667	209.667	-3.16166	Similar to Zn-finger transcription factor
Os01g0157500	1.66667	19.3333	-3.79557	Protein of unknown function DUF1110 domain containing protein			Os06g0720100	98.3333	317.333	-1.58831	Hypothetical gene			Os02g0181200	30	714	-4.89534	Hypothetical protein			Os06g0215950	7.33333	67.6667	-3.15442	Non-protein coding transcript
Os01g0127600	1.33333	15	-3.79145	Similar to Bowman-Birk type proteinase inhibitor D-II precursor (IV)			Os07g0564150	123	401	-1.58788	Hypothetical gene			Os05g0130100	100	2367	-4.88932	Hypothetical conserved gene			Os10g0519500	14.6667	135.333	-3.15078	Hypothetical protein
Os10g0165300	0.666667	7.33333	-3.78861	Cytochrome P450 family protein			Os07g0176600	103.667	333.667	-1.58768	Serine/threonine protein kinase, Never-in-mitosis A (NIMA)-related kinase, Pollen germinatio			Os03g0700200	0	4.33333	-4.88849	Conserved hypothetical protein			Os01g0850700	1143	10394	-3.14759	Similar to Laccase-7
Os02g0710201	5	56.6667	-3.7857	Hypothetical protein			Os01g0227500	653.667	2104	-1.58765	Cytochrome P450 family protein			Os06g0221300	16	376.667	-4.88848	Similar to Dehydration stress-induced protein			Os01g0157200	10	93	-3.14544	Conserved hypothetical protein
Os06g0686050	1.33333	15.3333	-3.7849	Non-protein coding transcript			Os03g0320000	320.333	1038	-1.58468	Similar to Small basic membrane integral protein ZmSIP2-1			Os06g0174900	0	4.33333	-4.8807	Conserved hypothetical protein			Os03g0664800	17.3333	157.333	-3.13688	Acyl-CoA N-acyltransferase domain containing protein
Os06g0658500	107	1199.67	-3.78201	Conserved hypothetical protein			Os07g0539100	15.3333	49.6667	-1.58113	Glycoside hydrolase, family 17 protein			Os11g0441900	0	4.33333	-4.8807	Protein kinase, core domain containing protein			Os03g0764150	1.33333	12	-3.13151	Non-protein coding transcript
Os01g0686700	36.3333	409.667	-3.78156	Similar to protein binding protein			Os05g0501350	100.333	322.667	-1.57983	Similar to Cyclin-B1-5			Os03g0353300	1	23.6667	-4.87449	Similar to F-box domain containing protein, expressed			Os07g0485366	2	18	-3.12933	Similar to OSIGBa0136O08-OSIGBa0153H12.1 protein
Os01g0193400	952.333	10596.3	-3.77452	TNFR/CD27/30/40/95 cysteine-rich region domain containing protein			Os05g0560100	62	200.667	-1.57614	Similar to Pollen-specific kinase partner protein			Os04g0476600	37.3333	870.333	-4.87185	C2 calcium-dependent membrane targeting domain containing protein			Os09g0110300	1112.33	9933	-3.12482	Putative cyclase family protein
Os01g0637800	223.333	2457	-3.76473	Similar to Transcription factor (Fragment)			Os02g0649900	708.333	2274.67	-1.57578	Metal-nicotianamine (NA) transporter, Fe and Mn transport to the endosper			Os07g0480900	32	746.333	-4.86994	Similar to Cysteine protease (Fragment)			Os05g0582500	155.667	1389.67	-3.12095	Peptidase S10, serine carboxypeptidase domain containing protein
Os01g0883400	0.666667	7.33333	-3.75566	Similar to PHD finger protein-like protein (Fragment)			Os04g0545000	27.3333	87.6667	-1.573	Similar to WRKY transcription factor 34			Os08g0126100	2	46.3333	-4.86726	Hypothetical conserved gene			Os01g0862850	3.33333	29.6667	-3.11739	Hypothetical protein
Os09g0491100	32.6667	351.667	-3.75524	Similar to Beta-primeverosidase (EC 3.2.1.149)			Os09g0553900	526.333	1679.33	-1.57219	Conserved hypothetical protein			Os04g0204100	0	4.33333	-4.86638	Similar to H0825G02.3 protein			Os10g0130000	3.33333	29.6667	-3.11736	Similar to NPKL1
Os03g0268600	462.333	5060.67	-3.7522	Similar to Protein phosphatase type 2C			Os02g0211150	64.3333	207	-1.56937	Non-protein coding transcript			Os06g0553001	153.333	3572.33	-4.86364	Conserved hypothetical protein			Os01g0249050	1.33333	12	-3.11011	Hypothetical protein
Os08g0393700	0.666667	7	-3.74999	Similar to predicted protein			Os10g0530500	791.333	2498.33	-1.5676	Similar to Glutathione-S-transferase Cla47			Os01g0794400	802.667	18604	-4.86152	Thioredoxin domain 2 containing protein			Os05g0318100	5.66667	50.3333	-3.10799	Similar to Protein kinase-related protein
Os05g0372900	4005	43731.7	-3.74907	Conserved hypothetical protein			Os05g0588500	1851.67	5922.33	-1.565	Sugar transporter, Galactose transpor			Os05g0346800	0	4.33333	-4.85832	Similar to ASL5; DNA binding / protein binding			Os03g0844850	15.3333	138.333	-3.10627	Conserved hypothetical protein
Os04g0228400	281.333	3029.67	-3.74232	Expansin precursor (Alpha-expansin OsEXPA1)			Os03g0650350	1963.33	6170	-1.56405	Hypothetical gene			Os01g0269800	0	4	-4.8547	NB-ARC domain containing protein			Os09g0368200	10.6667	93.6667	-3.1057	Similar to polyamine oxidase precursor
Os06g0144200	650.333	7056.33	-3.74009	Similar to Pectate lyase homolog (EC 4.2.2.2)			Os10g0137700	105.667	334.667	-1.56393	Cyclin-like F-box domain containing protein			Os02g0272200	0	4	-4.8547	Similar to Flavin-binding monooxygenase-like family protein			Os01g0137800	7.66667	67.6667	-3.09852	Non-protein coding transcript
Os10g0478750	0.666667	7	-3.74003	Hypothetical protein			Os02g0519100	19.3333	61	-1.5594	Similar to Potassium transporter			Os05g0258000	0	4	-4.8547	Hypothetical protein			Os04g0226633	155.333	1352.67	-3.09806	Hypothetical protein
Os10g0524700	137.667	1492.67	-3.7398	Cytochrome P450 family protein			Os02g0734500	451.667	1419.33	-1.55793	Similar to ABA-induced protein			Os11g0186500	0	4	-4.8547	Similar to GH3 auxin-responsive promoter family protein			Os04g0547600	2	16.3333	-3.09539	Pathogenesis-related transcriptional factor and ERF domain containing protein
Os09g0482800	196.667	2130.67	-3.73874	EF hand domain containing protein			Os02g0781966	69	220.333	-1.5565	Hypothetical protein			Os11g0702300	0	4	-4.8547	Zinc finger, C2H2-type domain containing protein			Os01g0846400	137.333	1207.67	-3.09199	Conserved hypothetical protein
Os08g0398500	537	5821	-3.73352	Similar to KED-like protein			Os01g0736000	13.6667	43.3333	-1.55593	HMG-I and HMG-Y, DNA-binding domain containing protein			Os03g0682822	0.666667	14.3333	-4.8482	Hypothetical protein			Os11g0702100	27.6667	246	-3.08945	Similar to Class III chitinase homologu
Os12g0428000	393	4241.67	-3.73083	Similar to senescence-associated protein DIN1			Os07g0636800	12.6667	39.6667	-1.55486	Plant disease resistance response protein family protein			Os11g0573800	0	4.33333	-4.83564	Hypothetical conserved gene			Os08g0501000	5.33333	47.3333	-3.08781	Hypothetical conserved gene
Os08g0561800	1.33333	13.6667	-3.7264	Similar to Mov34/MPN/PAD-1 family protein			Os01g0113600	216.667	686	-1.55426	Hypothetical protein			Os03g0799300	2	44.6667	-4.83504	Conserved hypothetical protein			Os01g0935800	10	87	-3.08435	Similar to BRASSINOSTEROID INSENSITIVE 1-associated receptor kinase 1
Os05g0123000	6.66667	70	-3.72391	Similar to Lateral organ boundaries domain 1			Os07g0570550	135	424	-1.55146	Cupredoxin domain containing protein			Os06g0215600	7	159.333	-4.8348	Similar to Oxo-phytodienoic acid reductase			Os01g0866550	837.667	7280	-3.07858	Non-protein coding transcript
Os01g0859100	5.33333	58.6667	-3.72374	Similar to WIP1 protein (Fragment)			Os01g0936700	686.667	2169.33	-1.55117	Conserved hypothetical protein			Os03g0188100	100	2267.67	-4.83366	Similar to transparent testa 12 protein			Os04g0226600	177.333	1531.67	-3.07802	Similar to OSIGBa0135L04.3 protein
Os04g0355500	0.666667	7	-3.72112	Similar to OSIGBa0147J02.3 protein			Os03g0191800	210.667	668.333	-1.55045	Conserved hypothetical protein			Os08g0426100	0	4.33333	-4.83366	Conserved hypothetical protein			Os06g0255200	131.667	1150	-3.05953	Conserved hypothetical protein
Os06g0679400	1666.33	17828.3	-3.71974	Similar to Myb-related protein Pp2			Os05g0385650	57.3333	179.333	-1.54905	Conserved hypothetical protein			Os01g0601000	9.33333	228.333	-4.83153	Mg2+ transporter protein, CorA-like/Zinc transport protein ZntB domain containing protein			Os01g0162500	166	1424.67	-3.05394	Leucine-rich repeat-containing N-terminal, type 2 domain containing protein
Os03g0268750	404.667	4343.67	-3.71942	Hypothetical gene			Os01g0208400	18.3333	57.6667	-1.5484	Similar to peptide-N4-asparagine amidase A			Os03g0842900	4	93.3333	-4.82997	Similar to Steroleosin-B			Os11g0559600	241.667	2055.33	-3.05243	Conserved hypothetical protein
Os08g0504900	1147.33	12258	-3.7138	Hypothetical protein			Os06g0203600	2394.33	7507.67	-1.54473	Chalcone isomerase domain containing protein			Os07g0290500	0	4	-4.82944	Plant lipid transfer/seed storage/trypsin-alpha amylase inhibitor domain containing protein			Os05g0185767	8.66667	75.6667	-3.04618	Hypothetical gene
Os03g0226901	1632.67	17366	-3.71243	Similar to C-5 cytosine-specific DNA methylase family protein, expressed			Os03g0650300	2233.33	6933.33	-1.54454	Hypothetical conserved gene			Os11g0168500	4.66667	106.667	-4.82627	Hypothetical conserved gene			Os09g0273800	3.33333	28.3333	-3.03857	Similar to Fimbriata-associated protein (Fragment)
Os09g0491238	28	296.667	-3.71084	Hypothetical protein			Os04g0452500	72.6667	232.667	-1.5441	Similar to H0505F09.1 protein			Os04g0290400	0	4	-4.82517	Conserved hypothetical protein			Os05g0132700	6	50.3333	-3.03835	Similar to R2R3 Myb-like protein
Os01g0601000	5	51.3333	-3.70469	Mg2+ transporter protein, CorA-like/Zinc transport protein ZntB domain containing protein			Os04g0186450	23.6667	74.6667	-1.54343	Hypothetical gene			Os07g0686825	2	47.3333	-4.82388	Hypothetical protein			Os03g0803800	74.6667	629.667	-3.03197	Conserved hypothetical protein
Os06g0266400	4.66667	49	-3.70381	Similar to chemocyanin			Os03g0782500	2181.67	6826	-1.54301	Phytochrome-interacting factor-like bHLH protein, Stress-responsive transcription factor, Regulator of reduced internode elongation under drought condition			Os11g0504900	0.333333	8	-4.82292	Similar to Sulfotransferase domain containing protein, expressed			Os02g0511900	14.3333	121.333	-3.02844	Similar to DNA polymerase
Os01g0794400	724.667	7698.67	-3.70237	Thioredoxin domain 2 containing protein			Os08g0113000	50.3333	158.667	-1.53172	Similar to Peroxidase 47 precursor (EC 1.11.1.7) (Atperox P47) (ATP32)			Os07g0639500	0	4.33333	-4.81917	Similar to Class III peroxidase 45			Os05g0247800	680.333	5639	-3.02607	Glycoside hydrolase, family 18 protein
Os01g0895200	13	138.333	-3.70236	DOMON related domain containing protein			Os08g0316900	14.3333	44.3333	-1.52936	Hypothetical protein			Os05g0564700	1	21.6667	-4.81801	Conserved hypothetical protein			Os01g0170000	1549.33	12878.3	-3.01577	Raffinose synthase family protein
Os11g0592000	700.333	7426.33	-3.6957	Similar to Barwin			Os08g0486700	11.3333	35.3333	-1.52828	Conserved hypothetical protein			Os12g0135500	0.333333	8	-4.81561	Similar to cDNA clone:006-207-G09, full insert sequence			Os12g0427600	67.6667	565	-3.01467	Similar to Subtilase
Os08g0504800	1858.33	19443.7	-3.69095	Similar to protein kinase			Os11g0434000	98.6667	304	-1.52817	HAD-superfamily phosphatase, subfamily IIIC domain containing protein			Os10g0133600	0	4	-4.81455	Protein kinase-like domain containing protein			Os08g0412700	148	1214.33	-3.00768	Protein of unknown function DUF1262 family protein
Os03g0745100	51.6667	539	-3.69058	Similar to cytokinin-O-glucosyltransferase 1			Os02g0134700	246.333	761.667	-1.5232	Hypothetical conserved gene			Os08g0404900	5	114	-4.81416	Hypothetical conserved gene			Os02g0250600	10	82.6667	-3.00338	Late embryogenesis abundant protein repeat containing protein
Os07g0578125	3.66667	38.3333	-3.6839	Protein of unknown function DUF295 domain containing protein			Os03g0332201	32	97	-1.51918	Hypothetical gene			Os12g0428000	197.667	4373.33	-4.80964	Similar to senescence-associated protein DIN1			Os11g0701000	17.3333	144.667	-3.00153	Class III chitinase homologu
Os01g0737600	2.33333	25	-3.68236	Similar to OSIGBa0101A01.4 protein			Os02g0580000	3905	12005.3	-1.51782	Similar to Cell number regulator 2			Os11g0109666	2.33333	52	-4.80667	Hypothetical protein			Os09g0364400	31	256	-3.00112	Conserved hypothetical protein
Os06g0182100	187.667	1964.67	-3.68217	Hypothetical conserved gene			Os06g0584400	27.6667	85.6667	-1.51745	Non-protein coding transcript			Os01g0329300	0	4	-4.80412	Pectin lyase fold domain containing protein			Os03g0119900	154.333	1266.67	-3.00049	Similar to Histone H4
Os12g0278900	1.33333	14.3333	-3.68055	Peptidase C1A, papain family protein			Os12g0199000	102.333	315	-1.51533	Similar to Jasmonate-induced protein			Os09g0572000	0	4	-4.80412	Pathogenesis-related transcriptional factor and ERF domain containing protein			Os04g0617500	8	66.3333	-3.00015	Similar to H0313F03.4 protein
Os12g0242500	181	1874.67	-3.67756	Conserved hypothetical protein			Os07g0575500	24.6667	75	-1.51521	Similar to beta-hexosaminidase			Os03g0374600	1241.67	27685	-4.80043	Glycoside hydrolase, family 17 protein			Os05g0493800	1.33333	10.6667	-3	Similar to nodulin-like protein
Os08g0490400	2275.33	23605	-3.67724	Hypothetical gene			Os01g0348900	712.333	2196.33	-1.51508	Jacalin-related mannose-binding lectin, Salinity toleranc			Os02g0530600	708	15710.3	-4.79942	Poly(ADP-ribose) polymerase, regulatory region domain containing protein			Os07g0111900	14.6667	120.333	-2.9988	Flavin-containing monooxygenase FMO family protein
Os12g0265800	2	21.3333	-3.67528	Hypothetical conserved gene			Os03g0279801	39.6667	122.667	-1.51342	Non-protein coding transcript			Os11g0592000	677.333	14892.7	-4.78785	Similar to Barwin			Os07g0649200	11	90.3333	-2.99467	Hypothetical protein
Os07g0629500	5	52	-3.67422	Similar to cDNA clone:002-114-B06, full insert sequence			Os06g0236300	173.333	529.333	-1.5132	Conserved hypothetical protein			Os05g0297600	6	130.333	-4.78384	Non-protein coding transcript			Os04g0170166	50.6667	415.333	-2.99291	Hypothetical conserved gene
Os06g0652300	36.3333	381.333	-3.67374	Similar to GDP-4-keto-6-deoxy-D-mannose-3, 5-epimerase-4-reductase (GER1); 21556- 22494			Os12g0609050	71.3333	217.333	-1.50622	Hypothetical conserved gene			Os02g0618525	0.666667	14.6667	-4.78141	Hypothetical protein			Os12g0228650	1.33333	11	-2.98443	Hypothetical protein
Os11g0489250	10.6667	109.667	-3.67201	Similar to Cytochrome P450 family protein, expressed			Os12g0579450	15.3333	47.6667	-1.50158	Hypothetical gene			Os01g0718500	32.3333	711.333	-4.77886	Protein of unknown function DUF1070 domain containing protein			Os01g0133832	8.33333	68	-2.98267	Hypothetical gene
Os01g0606900	474.333	4887.33	-3.66745	Heat shock protein DnaJ, N-terminal domain containing protein			Os09g0329800	22.6667	68.3333	-1.4992	Hypothetical protein			Os04g0108101	192	4234.67	-4.77829	Hypothetical protein			Os10g0545600	13	106	-2.97933	Similar to transposon protein
Os11g0213733	4.33333	44.3333	-3.66604	Conserved hypothetical protein			Os10g0136900	56	169.333	-1.49551	Conserved hypothetical protein			Os01g0835651	0	4	-4.77429	Non-protein coding transcript			Os03g0626100	19	152	-2.97815	Zinc finger, C6HC-type domain containing protein
Os09g0426500	59.6667	619	-3.66582	Similar to Integral membrane protein DUF6 containing protein			Os01g0105400	517.667	1573	-1.49493	Similar to Kinesin heavy chain			Os02g0256500	0.333333	7.66667	-4.76698	Conserved hypothetical protein			Os02g0767300	297	2392.33	-2.97303	Similar to Flavonol synthase/flavanone 3-hydroxylase (EC 1.14.11.23) (EC 1.14.11.9) (FLS) (CitFLS)
Os11g0444900	185.333	1888.67	-3.66043	Octicosapeptide/Phox/Bem1p domain containing protein			Os06g0678500	19.6667	60.3333	-1.49413	Hypothetical conserved gene			Os07g0540700	0	4	-4.76589	Hypothetical protein			Os11g0299300	2	16.6667	-2.96921	Lipase, class 3 family protein
Os02g0756200	28	290	-3.65855	Similar to Phi-1-like phosphate-induced protein			Os11g0119700	20.3333	61	-1.49207	Hypothetical conserved gene			Os02g0181300	139.333	3050.67	-4.76383	WRKY transcription factor, Defense respons			Os03g0681201	11	87.6667	-2.96735	Similar to predicted protein
Os11g0592200	1377.33	14032	-3.65226	Similar to Chitin-binding allergen Bra r 2 (Fragments)			Os03g0398900	1170	3541.33	-1.49021	Hypothetical protein			Os01g0136050	165.667	3567.67	-4.76319	Similar to 16.9 kDa heat shock protein			Os08g0247600	159.333	1277.33	-2.96692	Leucine-rich repeat, N-terminal domain containing protein
Os04g0322100	8.33333	88	-3.64856	Protein of unknown function DUF26 domain containing protein			Os06g0139800	839.333	2549	-1.48996	Similar to Acid phosphatase (EC 3.1.3.2) 1 allozyme 1			Os05g0557950	131.333	2860.33	-4.76107	Hypothetical protein			Os08g0528000	14	112	-2.96586	Peptidase C19, ubiquitin carboxyl-terminal hydrolase 2 family protein
Os01g0774400	3.33333	33.6667	-3.6413	Hypothetical conserved gene			Os04g0101700	1348.33	4070	-1.48889	Engulfment and cell motility, ELM domain containing protein			Os08g0527600	0	4	-4.75264	Similar to Ubiquitin carboxyl-terminal hydrolase			Os11g0109666	6.33333	52	-2.96279	Hypothetical protein
Os02g0658000	5.33333	54.3333	-3.63971	Pleckstrin-like domain containing protein			Os02g0619600	370.667	1121	-1.48542	Zinc finger, RING/FYVE/PHD-type domain containing protein			Os02g0802500	86	1862	-4.7526	Similar to H(+)-translocating (Pyrophosphate-ENERGIZED) inorganic pyrophosphatase beta-1 polypeptide (EC 3.6.1.1) (Fragment)			Os11g0630700	9.66667	78.6667	-2.96125	Similar to BTB/POZ domain containing protein
Os04g0670500	1.66667	17	-3.63653	Cysteine protease 1 precursor (EC 3.4.22.-			Os04g0283600	54.3333	163.333	-1.48206	Similar to OSIGBa0097I11.4 protein			Os06g0147275	15.6667	339.667	-4.75149	Hypothetical protein			Os03g0190300	26.3333	210.333	-2.96	Similar to protein binding protein
Os01g0598000	5.66667	58	-3.63309	Similar to UDP-glycosyltransferase UGT703A5			Os10g0382600	368	1115	-1.48055	Conserved hypothetical protein			Os01g0728700	158.333	3393.67	-4.7514	Protein of unknown function DUF1264 family protein			Os04g0331650	91	731	-2.95689	Hypothetical conserved gene
Os07g0603700	17.6667	178.333	-3.62896	CYP78A13 (Cytochrome P450), Size control between embryo and endosper			Os08g0157600	5178	15560.7	-1.47904	MYB transcription factor, Circadian cloc			Os03g0804700	0	4	-4.74406	Germin-like protein 3-8			Os09g0455000	36.6667	293	-2.95139	Hypothetical protein
Os01g0766101	1	10.3333	-3.62108	Hypothetical gene			Os03g0399000	1339	4008.33	-1.4725	Pectin lyase fold domain containing protein			Os10g0492900	1111.67	23350.3	-4.72958	Similar to alpha-galactosidase			Os06g0172675	4.66667	37.3333	-2.95049	Hypothetical protein
Os05g0512100	1.33333	12.6667	-3.62061	Uncharacterised conserved protein UCP031279 domain containing protein			Os10g0382400	1432.33	4272.33	-1.47015	Conserved hypothetical protein			Os02g0824100	2.66667	56	-4.72727	Cytochrome P450 family protein			Os01g0648225	969.667	7690.33	-2.94881	Hypothetical protein
Os06g0127100	7.66667	76	-3.6135	Dehydration-responsive element-binding protein 1C			Os12g0441600	22	64.6667	-1.46791	O-methyltransferase, family 2 domain containing protein			Os05g0527000	1.66667	36.3333	-4.71626	UDP-glucuronosyl/UDP-glucosyltransferase family protein			Os07g0588500	1	8	-2.94556	WD40 repeat-like domain containing protein
Os04g0414500	70.3333	703.333	-3.61101	Similar to H0622F05.2 protein			Os03g0230000	19.6667	56	-1.4676	Non-protein coding transcript			Os03g0734500	4	84.3333	-4.71574	Conserved hypothetical protein			Os07g0663700	17	135	-2.94401	Similar to Oxidoreductase, short chain dehydrogenase/reductase family protein, expressed
Os01g0936700	686.667	6808.67	-3.60826	Conserved hypothetical protein			Os01g0105300	460.333	1359.33	-1.46609	Similar to HAT family dimerisation domain containing protein, expressed			gene-nad2	#N/A	#N/A	-4.71564	#N/A			Os02g0811501	1.66667	13	-2.94174	Similar to predicted protein
Os02g0781966	69	686.667	-3.60686	Hypothetical protein			Os09g0542900	72.6667	217.333	-1.4656	Conserved hypothetical protein			Os01g0863300	80	1672.67	-4.71493	Similar to MCB2 protein			Os09g0539000	360.333	2870.67	-2.93941	Hypothetical conserved gene
Os03g0187350	1.33333	13	-3.60177	Conserved hypothetical protein			Os04g0644000	1340.33	3985.67	-1.46514	Similar to H0306F03.12 protein			Os12g0598000	0	3.66667	-4.71076	Non-protein coding transcript			Os01g0648000	1019.33	8027.67	-2.93873	Potassium channel, Potassium uptake, Salt stress toleranc
Os10g0442466	34.3333	335.333	-3.59889	Hypothetical protein			Os04g0617500	26	77	-1.46297	Similar to H0313F03.4 protein			Os01g0548750	15	314	-4.69877	Gnk2-homologous domain domain containing protein			Os04g0352066	4	32.3333	-2.93689	Conserved hypothetical protein
Os01g0525500	7.66667	75.3333	-3.59771	Non-protein coding transcript			Os04g0644050	1097.33	3252.33	-1.46285	Hypothetical protein			Os05g0449100	1	21	-4.69722	Hypothetical protein			Os07g0654700	8	64	-2.93526	Similar to BLE2 protein
Os02g0605900	54	527.667	-3.59183	Similar to Chitinase (EC 3.2.1.14) A			Os07g0271600	107.333	320.667	-1.46231	Similar to MAK16 protein-related			Os07g0688200	7.66667	158.333	-4.69713	Similar to Typical P-type R2R3 Myb protein (Fragment)			Os02g0639100	42.6667	334	-2.92899	Similar to H0801D08.12 protein
Os11g0241000	26.3333	261.667	-3.59093	Conserved hypothetical protein			Os01g0109000	136.333	404.667	-1.46178	Similar to Late embryogenesis abundant protein, group 3			Os02g0458950	0.666667	13.3333	-4.69689	Hypothetical protein			Os02g0272850	1.66667	13.3333	-2.92707	Conserved hypothetical protein
Os10g0527900	0.666667	6.66667	-3.57908	Leucine-rich repeat, N-terminal domain containing protein			Os11g0529800	27	80	-1.46053	Similar to Chalcone synthase			Os01g0511100	1300	26780	-4.6968	UspA domain containing protein			Os04g0112766	1.66667	13	-2.9248	Hypothetical protein
Os06g0156700	2	19.3333	-3.57559	Lipase, GDSL domain containing protein			Os03g0688000	55	163	-1.46015	Hypothetical conserved gene			Os01g0628900	16.3333	339	-4.69637	Cytochrome P450 family protein			Os02g0630300	29.6667	234	-2.92366	2OG-Fe(II) oxygenase domain containing protein
Os07g0620600	553.333	5335.67	-3.57464	Conserved hypothetical protein			Os03g0145102	13	38.3333	-1.45899	Similar to Leucine Rich Repeat family protein, expressed			Os06g0133400	64	1321.67	-4.69069	Conserved hypothetical protein			Os11g0568800	6.66667	52.6667	-2.91573	Leucine-rich repeat, typical subtype domain containing protein
Os05g0195700	351.667	3394	-3.5745	Similar to Transcription factor MYBS2			Os02g0709701	41.3333	122.667	-1.45842	Hypothetical protein			Os09g0485950	8	165	-4.68135	Conserved hypothetical protein			Os07g0242000	14.3333	109.667	-2.91158	Cyclin-like F-box domain containing protein
Os12g0129100	41	400.333	-3.57416	Hypothetical conserved gene			Os11g0470550	37	110.667	-1.45645	Non-protein coding transcript			Os05g0162800	1	19.3333	-4.67933	SANT domain, DNA binding domain containing protein			Os08g0203100	36.3333	281.667	-2.91157	Hypothetical conserved gene
Os01g0915000	339	3275.67	-3.56976	Protein of unknown function DUF506, plant family protein			Os07g0564100	136.667	406	-1.45607	UDP-glucuronosyl/UDP-glucosyltransferase family protein			Os01g0391100	166	3415	-4.67833	Hypothetical gene			Os03g0233000	18.6667	146.667	-2.91024	Protein of unknown function DUF607 family protein
Os01g0197700	36.6667	349.667	-3.5666	Cytokinin oxidase/dehydrogenase, Regulation of grain productio			Os06g0517700	1526.33	4504.67	-1.45436	Similar to cDNA, clone: J075167K24, full insert sequence			Os01g0866500	519.667	10662.3	-4.67632	Similar to Soluble inorganic pyrophosphatase (EC 3.6.1.1) (Pyrophosphate phospho- hydrolase) (PPase)			Os10g0185400	20.6667	159	-2.90636	Pectinesterase inhibitor domain containing protein
Os02g0624300	6.33333	61.6667	-3.56532	R2R3-type MYB transcription factor, Negative regulation of cold tolerance, Maintenance of Pi homeostasi			Os08g0504900	1147.33	3388.33	-1.45249	Hypothetical protein			Os02g0528000	43	880.333	-4.67283	Zinc finger, RING-type domain containing protein			Os08g0543500	17.3333	135	-2.90563	Similar to NBS-LRR type resistance protein (Fragment)
Os01g0763900	25.3333	243.667	-3.5617	X8 domain containing protein			Os02g0243300	43.6667	128.333	-1.45238	UDP-glucuronosyl/UDP-glucosyltransferase family protein			Os12g0258700	2.33333	47.3333	-4.66212	Cupredoxin domain containing protein			Os07g0457400	15.3333	120.333	-2.9053	Hypothetical conserved gene
Os09g0426600	39.6667	378.667	-3.55423	Hypothetical protein			Os11g0496400	77.6667	229.333	-1.4492	Octicosapeptide/Phox/Bem1p domain containing protein			Os01g0136000	115	2320	-4.66139	Similar to Cytosolic class I small heat-shock protein HSP17.5			Os02g0251900	2	15.3333	-2.90271	Similar to Tobacco rattle virus-induced protein variant 2
Os03g0143100	1.33333	12.6667	-3.54417	Similar to SDD1 (STOMATAL DENSITY AND DISTRIBUTION); subtilase			Os04g0677100	150.333	438.667	-1.44695	Similar to H0402C08.5 protein			Os02g0802575	78.6667	1587.33	-4.66047	Hypothetical protein			Os12g0568200	5.66667	44	-2.90217	Metallothionein-like protein type 1
Os01g0880800	19	181.333	-3.54195	Similar to Acyl-[acyl-carrier-protein] desaturase, chloroplast precursor (EC 1.14.19.2) (Stearoyl-ACP desaturase)			Os03g0188100	34	100	-1.44553	Similar to transparent testa 12 protein			Os04g0609300	6.66667	134.667	-4.64699	Transferase family protein			Os11g0582000	69.6667	539	-2.89603	Hypothetical conserved gene
Os01g0949220	1	9	-3.53883	Non-protein coding transcript			Os06g0116400	196	580	-1.4444	Nickel/cobalt transporter, high-affinity domain containing protein			Os05g0557900	226	4511.67	-4.6434	Esterase/lipase/thioesterase domain containing protein			Os08g0465700	25.3333	189.333	-2.88566	Cytochrome P450 family protein
Os06g0203600	2394.33	22465.3	-3.53791	Chalcone isomerase domain containing protein			Os08g0470700	29.3333	85.3333	-1.44128	Similar to carbonic anhydrase			Os04g0590100	0	3.66667	-4.63855	Heavy metal-associated domain, HMA domain containing protein			Os03g0714100	3.33333	26	-2.87811	Conserved hypothetical protein
Os05g0237800	4	37.6667	-3.53735	Similar to Histidine amino acid transporter			Os08g0100300	20	58.3333	-1.44114	Non-protein coding transcript			Os01g0692050	244.333	4864	-4.63767	Conserved hypothetical protein			Os09g0561600	13.6667	103.333	-2.87569	Wall-associated receptor-like kinase, Regulation of early embryo sac development, Female gametophyte development, Positive regulation of rice blast resistanc
Os05g0311600	9	86	-3.53548	Similar to Transposase			Os05g0515500	49.6667	151.667	-1.44037	Similar to O-methyltransferase ZRP4 (EC 2.1.1.-			Os02g0205500	34	674.667	-4.63436	Similar to Fatty acid elongase 1			Os03g0326100	100.667	763	-2.87331	Phospholipid-transporting ATPase 1 (EC 3.6.3.1) (Aminophospholipid flippase 1)
Os01g0121000	11.6667	110	-3.53174	Conserved hypothetical protein			Os01g0551000	247.667	723.667	-1.43814	Conserved hypothetical protein			Os12g0406333	4.66667	93	-4.63301	Conserved hypothetical protein			Os01g0571166	1.66667	12.6667	-2.87237	Similar to gibberellin responsive1
Os06g0498800	395.333	3700.67	-3.52994	Similar to MOTHER of FT and TF1 protein			Os11g0551350	184.667	539	-1.43402	Hypothetical conserved gene			Os01g0720000	0.666667	13.3333	-4.63295	Peptidase A1 domain containing protein			Os03g0230300	873.333	6566.33	-2.87	Homologue of SRO (similar to RCD one), Regulation of stomatal closure, Abiotic stress respons
Os08g0482600	15.3333	142	-3.52294	Cupredoxin domain containing protein			Os01g0115600	67	193	-1.43336	Similar to LRK14			Os08g0480400	0.666667	12	-4.62661	Similar to cupin, RmlC-type			Os07g0687900	3390.33	25158.3	-2.85405	WSI76 protein induced by water stress
Os12g0539800	3.33333	31	-3.52182	Hypothetical conserved gene			Os08g0504800	1858.33	5385.67	-1.43129	Similar to protein kinase			Os06g0718400	1	20.3333	-4.62541	Hypothetical conserved gene			Os06g0147300	47.3333	355.333	-2.85378	Similar to cDNA clone:J023088C01, full insert sequence
Os02g0658800	298.667	2794.33	-3.52004	Beta-expansin			Os08g0540400	1461.33	4233	-1.42907	Similar to Calcium-dependent protein kinase			Os09g0239450	0	3.66667	-4.61736	Hypothetical gene			Os03g0734100	504.667	3723.33	-2.8498	Conserved hypothetical protein
Os06g0558300	3.66667	34.3333	-3.51777	Similar to MATE efflux protein-related			Os02g0729300	237	684.333	-1.42753	Zinc finger, CCHC retroviral-type domain containing protein			Os01g0955100	22.3333	434	-4.6156	Similar to Calmodulin-like protein (Fragment)			Os10g0332000	2	15.3333	-2.84938	Arbuscular mycorrhizal specific marker 34
Os11g0557500	15.3333	142	-3.51183	Protein kinase, core domain containing protein			Os05g0366000	31	90	-1.42247	Beta-glucosidase 21			Os10g0527400	3	58.6667	-4.61088	Similar to Tau class GST protein 3			Os01g0777500	3	24.3333	-2.84854	Similar to acid phosphatase/ oxidoreductase/ transition metal ion binding
Os03g0655100	2.66667	24.6667	-3.51119	Similar to Cupin, RmlC-type			Os01g0201400	5467	15644	-1.42055	Rapid ALkalinization Factor family protein			Os09g0509700	49.6667	963	-4.60972	Zinc finger, B-box domain containing protein			Os01g0810833	6.33333	46	-2.8337	Non-protein coding transcript
Os09g0518000	18.3333	171	-3.51025	Similar to indole-3-acetate beta-glucosyltransferase			Os08g0520600	83.3333	239.333	-1.41481	Conserved hypothetical protein			Os04g0112766	0.666667	13	-4.6086	Hypothetical protein			Os03g0301500	8	59	-2.83285	Zinc finger, CCCH-type domain containing protein
Os08g0385000	78	709.333	-3.50338	Similar to seed maturation protein PM41			Os04g0691900	15	43	-1.41446	Chaperonin Cpn60/TCP-1 family protein			Os10g0491000	32.6667	625	-4.60739	Plant Basic Secretory Protein family protein			Os01g0200350	1121.33	8176.33	-2.83235	Hypothetical protein
Os08g0498600	8	74.6667	-3.49514	Similar to Caffeoyl-CoA 3-O-methyltransferase (Fragment)			Os06g0628500	179.667	516	-1.41184	Similar to Beta-galactosidase			Os06g0319540	0	3.66667	-4.60533	Non-protein coding transcript			Os05g0165450	2.33333	17	-2.83092	Similar to predicted protein
Os02g0801300	2.33333	21.3333	-3.48795	Similar to Cyclin-B1-2			Os02g0709600	69	198.333	-1.41125	Protein of unknown function DUF617, plant family protein			Os09g0325700	411.333	8034.67	-4.60426	Protein phosphatase 2C, Abiotic stress response, Early panicle developmen			Os01g0606200	27	198.333	-2.8301	Conserved hypothetical protein
Os03g0639400	1.33333	11.6667	-3.48449	Pectinesterase inhibitor domain containing protein			Os09g0538000	60	175	-1.40824	Ribonuclease T2 family protein			Os02g0782550	641.333	12445	-4.60392	Hypothetical protein			Os12g0548700	3	22.3333	-2.82939	Similar to MPI
Os05g0516400	65	591.667	-3.48413	Similar to Hydroxyproline-rich glycoprotein DZ-HRGP precursor			Os08g0425500	391.667	1116.33	-1.40731	Endonuclease/exonuclease/phosphatase domain containing protein			Os01g0138451	3.33333	63.3333	-4.5971	Hypothetical protein			Os01g0866500	1460.33	10662.3	-2.82456	Similar to Soluble inorganic pyrophosphatase (EC 3.6.1.1) (Pyrophosphate phospho- hydrolase) (PPase)
Os08g0565200	3.33333	30.6667	-3.48351	Pathogenesis-related transcriptional factor and ERF domain containing protein			Os02g0121700	16.6667	46.3333	-1.4067	Terpenoid synthase domain containing protein			Os02g0629000	35.6667	691.333	-4.58968	Protein of unknown function DUF584 family protein			Os11g0638200	5	36	-2.82342	Conserved hypothetical protein
Os07g0538700	2	18	-3.48316	Hypothetical conserved gene			Os08g0522100	24.6667	70	-1.40624	Hypothetical conserved gene			Os11g0111200	6.33333	122	-4.58613	Conserved hypothetical protein			Os06g0228200	98	713	-2.82158	Aquaporin NIP III subfamily protein, Aquaporin, Silicon influx transporter, Water transpor
Os01g0947000	3.33333	30.6667	-3.48092	Similar to Beta-1,3-glucanase precursor			Os12g0155100	135.667	388.333	-1.40509	Protein of unknown function DUF3049 domain containing protein			Os01g0372100	89.3333	1723.33	-4.58581	Hypothetical gene			Os09g0491238	296.667	2156	-2.82036	Hypothetical protein
Os03g0233700	20	181	-3.47892	Conserved hypothetical protein			Os03g0233700	20	58.3333	-1.40162	Conserved hypothetical protein			Os01g0692100	286.333	5509	-4.58405	Glutathione S-transferase, C-terminal-like domain containing protein			Os03g0161500	1559.67	11292.7	-2.81099	EGF domain containing protein
Os09g0297900	1123	10067	-3.46907	Conserved hypothetical protein			Os06g0159725	31	87.3333	-1.39927	Similar to histone H3			Os11g0503900	3.33333	62.3333	-4.57466	Sulfotransferase family protein			Os07g0115200	169.333	1222.67	-2.80952	Conserved hypothetical protein
Os03g0645900	27.3333	247.667	-3.46835	Carotenoid oxygenase family protein			Os04g0177600	461.333	1316.33	-1.39886	Similar to Actin-related protein 9			Os09g0570800	7.66667	137	-4.56881	Isopenicillin N synthase family protein			Os03g0245500	2	14.6667	-2.80831	Curculin-like (mannose-binding) lectin domain containing protein
Os01g0959100	11	99	-3.46756	Similar to Abscisic stress ripening protein 1			Os01g0899100	30	84	-1.3911	Hypothetical conserved gene			Os08g0374701	0.666667	12	-4.56407	Similar to Protein kinase domain containing protein, expressed			Os09g0342000	2.33333	17	-2.80412	Cyclin-like F-box domain containing protein
Os11g0696501	1.66667	15.3333	-3.46298	Hypothetical protein			Os01g0784725	27.6667	75.3333	-1.39022	Hypothetical protein			Os12g0568700	24.3333	458.333	-4.56262	Uncharacterised protein family UPF0497, trans-membrane plant domain containing protein			Os09g0454900	41.3333	293	-2.80298	Serine/threonine protein kinase-related domain containing protein
Os06g0229000	37	336	-3.46026	Similar to FtsH protease (VAR2) (Zinc dependent protease)			Os10g0558301	15.6667	44	-1.38714	Hypothetical gene			Os07g0457400	6.33333	120.333	-4.56224	Hypothetical conserved gene			Os07g0654100	33.3333	240.333	-2.80266	Hypothetical protein
Os09g0539400	22	196	-3.45845	Similar to MCM10 minichromosome maintenance deficient 10			Os03g0785900	276.333	787	-1.38566	Similar to Glutathione-S-transferase			Os02g0782500	686.333	12871	-4.55986	Similar to Small heat stress protein class CIII			Os09g0491100	351.667	2520.67	-2.8003	Similar to Beta-primeverosidase (EC 3.2.1.149)
Os06g0184000	6.66667	59	-3.45593	Similar to BHLH transcription factor			Os09g0519100	20.6667	57.3333	-1.38455	Helix-loop-helix DNA-binding domain containing protein			Os11g0696501	4.66667	86	-4.55285	Hypothetical protein			Os01g0200300	832.333	5930	-2.80011	Similar to Homeobox-leucine zipper protein HOX29
Os02g0208675	10.3333	91.6667	-3.44781	Hypothetical protein			Os08g0394000	16	45.6667	-1.38399	Conserved hypothetical protein			Os08g0450900	2	38.3333	-4.55257	SANT domain, DNA binding domain containing protein			Os10g0443000	2.66667	18.3333	-2.79989	Six-bladed beta-propeller, TolB-like domain containing protein
Os02g0208700	10.6667	95.3333	-3.44597	Similar to Protein kinase Kelch repeat:Kelch			Os01g0757200	217	612	-1.38329	GA 2-oxidase3, GA metabolis			Os12g0257400	8.66667	162.667	-4.54867	Similar to Endochitinase A2			Os01g0264100	3.33333	23	-2.79827	Similar to UDP-glucose pyrophosphorylase
Os03g0741000	1	8.66667	-3.44469	Similar to Acyl-[acyl-carrier protein] desaturase			Os11g0136600	1088.33	3067	-1.38155	Similar to Calcium-dependent protein kinase (Fragment)			Os04g0109100	0.333333	6.66667	-4.54762	Concanavalin A-like lectin/glucanase domain containing protein			Os08g0423400	7.66667	54.3333	-2.79788	Conserved hypothetical protein
Os02g0781900	118.333	1051.33	-3.44426	Conserved hypothetical protein			Os03g0388300	35	96.6667	-1.381	Conserved hypothetical protein			Os06g0266400	2	35.6667	-4.54042	Similar to chemocyanin			Os03g0326200	13.3333	97.6667	-2.79742	Similar to aminophospholipid ATPase
Os01g0335600	131	1150.67	-3.44098	Conserved hypothetical protein			Os04g0532400	480.667	1354	-1.38051	Similar to OSIGBa0125M19.13 protein			Os12g0238550	0.666667	13	-4.53664	Similar to Chitinase 6			Os01g0731700	296.667	2108	-2.79568	Hypothetical protein
Os04g0641700	94.3333	823	-3.43976	Similar to H0423H10.4 protein			Os06g0611500	4291.67	12014.3	-1.37589	Similar to Polygalacturonase (Fragment)			Os07g0618400	177	3276	-4.53532	Similar to Leucine-rich repeat transmembrane protein kinase 1 (Fragment)			Os02g0630475	29	205	-2.79343	Hypothetical protein
Os11g0539200	1137.33	9984.33	-3.43802	Similar to Xyloglucan endotransglycosylase XET2 (Fragment)			Os10g0486100	279.333	784.667	-1.3755	Cytochrome P450-like protein (CYP86B1)			Os05g0304900	26.3333	489.333	-4.53372	Similar to hydrolase, hydrolyzing O-glycosyl compounds			Os04g0185100	33.3333	239.667	-2.79313	DNA replication factor CDT1-like domain containing protein
Os03g0608000	2.66667	24	-3.43354	Hypothetical protein			Os10g0442466	34.3333	94.3333	-1.37544	Hypothetical protein			Os07g0274300	0.333333	6.33333	-4.53123	Hypothetical conserved gene			Os02g0231700	6	42.6667	-2.79108	Protein kinase, catalytic domain domain containing protein
Os07g0551600	19	169.667	-3.43336	Similar to Cellulose synthase-like CslF9			Os06g0701600	31.6667	88.6667	-1.37373	Monovalent cation transporter, Na+ and K+ transpor			Os10g0490800	20.3333	371.333	-4.52344	Similar to Secretory protein			Os04g0584100	26.6667	189	-2.78911	Serine/threonine protein kinase domain containing protein
Os07g0602900	368.667	3234.33	-3.43051	Protein of unknown function DUF1675 domain containing protein			Os06g0640599	60.6667	168	-1.37233	Hypothetical protein			Os04g0399800	0.333333	7	-4.52332	Similar to Ethylene-responsive transcription factor 12 (Ethylene-responsive element binding factor 12) (EREBP-12) (AtERF12)			Os03g0191700	30.6667	217.333	-2.77811	Armadillo-like helical domain containing protein
Os07g0119800	19	165.333	-3.43038	Protein of unknown function DUF538 domain containing protein			Os10g0371200	24	66.3333	-1.37127	Conserved hypothetical protein			Os05g0429100	1	18.3333	-4.52302	Hypothetical protein			Os11g0631800	5.33333	38.6667	-2.77806	Non-protein coding transcript
Os01g0583600	48.6667	427.667	-3.43026	Conserved hypothetical protein			Os08g0521200	1187.33	3325	-1.3701	Similar to Receptor-like protein kinase 1			Os01g0247600	34.3333	635.333	-4.52013	Conserved hypothetical protein			Os01g0197900	89.3333	634	-2.77715	RNA-dependent RNA polymerase, eukaryotic-type domain containing protein
Os08g0352250	7.66667	66	-3.42331	Conserved hypothetical protein			Os06g0611550	4098.33	11369	-1.36869	Hypothetical protein			Os05g0595100	2104.33	38643.3	-4.51934	Uridine-diphospho-(UDP)-glucose 4-epimerase, Cell wall carbohydrate partitioning during nitrogen (N) limitatio			Os11g0154900	150	1060	-2.77491	Similar to DNA-binding factor of bZIP class (Fragment)
Os12g0245700	4	34	-3.4226	Hypothetical conserved gene			Os12g0171500	49.3333	139	-1.36742	Conserved hypothetical protein			Os03g0322200	35.3333	645.333	-4.51803	Similar to serine-rich protein-related			Os01g0202800	7.66667	56	-2.77269	Similar to NOD26-like membrane integral protein ZmNIP1-1
Os01g0866000	11.6667	104.333	-3.42033	Similar to E3 ubiquitin ligase EL5 (EC 6.3.2.-)			Os01g0921000	81.3333	225.667	-1.36678	Nucleotide-diphospho-sugar transferase domain containing protein			Os03g0729000	185.333	3366.33	-4.51753	Similar to Peptidase, M50 family			Os12g0432600	6	41.6667	-2.77103	Zinc finger, RING/FYVE/PHD-type domain containing protein
Os02g0483500	53.3333	461.667	-3.41657	Transferase family protein			Os12g0578700	29.6667	83	-1.36305	Conserved hypothetical protein			Os01g0794650	2.33333	44	-4.51708	Similar to Sodium/hydrogen exchanger family protein			Os01g0152687	19.6667	138.333	-2.77	Serine-threonine/tyrosine-protein kinase domain containing protein
Os02g0787250	117	1012	-3.41564	Conserved hypothetical protein			Os12g0443000	62.6667	174	-1.36299	Similar to Cytochrome P450 family protein, expressed			Os01g0743600	1143.33	20827.7	-4.51579	Peptidase S16, lon N-terminal domain containing protein			Os03g0823301	6	42.6667	-2.769	Hypothetical conserved gene
Os04g0175450	5.66667	49	-3.41523	Hypothetical protein			Os11g0672400	489	1369.67	-1.36228	Calponin homology domain domain containing protein			Os01g0795700	1.33333	23	-4.51575	Non-protein coding transcript			Os06g0583600	21.3333	146.667	-2.76254	Protein kinase, catalytic domain domain containing protein
Os07g0551650	15.6667	137	-3.40966	Hypothetical gene			Os12g0176200	2181	6031.33	-1.36104	Similar to Nitrogen fixation like protein			Os01g0507700	3216.67	58404	-4.51335	Heavy metal transport/detoxification protein domain containing protein			Os01g0846700	806.667	5644	-2.76043	Hypothetical protein
Os10g0442400	48	415.333	-3.40853	Similar to UDP-glucoronosyl and UDP-glucosyl transferase family protein, expressed			Os06g0109300	46.6667	129	-1.35557	Protein of unknown function DUF6, transmembrane domain containing protein			Os02g0676800	4	72	-4.50722	Similar to Dehydration responsive element binding protein 1E (DREB1E protein)			Os01g0942200	12.6667	87	-2.75989	Cyclin-like F-box domain containing protein
Os06g0486900	17.6667	149.667	-3.39461	Similar to Formate dehydrogenase, mitochondrial precursor (EC 1.2.1.2) (NAD- dependent formate dehydrogenase) (FDH)			Os01g0221900	99.6667	274.333	-1.35282	Similar to peptidase C45, acyl-coenzyme A/6-aminopenicillanic acid acyl-transferase			Os03g0723800	81.3333	1472.33	-4.50584	Hypothetical protein			Os08g0202500	7	48.6667	-2.7538	Conserved hypothetical protein
Os03g0709300	336.333	2875.33	-3.39252	Similar to Chemocyanin precursor (Basic blue protein) (Plantacyanin)			Os02g0131500	368	1016	-1.3526	Hypothetical protein			Os01g0850700	576.667	10394	-4.50448	Similar to Laccase-7			Os09g0125400	3.33333	22	-2.75276	Hypothetical conserved gene
Os01g0737700	15.3333	128.333	-3.39153	Similar to OSIGBa0101A01.4 protein			Os03g0356582	452.333	1241.67	-1.3522	Phosphatidylinositol-4-phosphate 5-kinase, core domain containing protein			Os02g0205700	36	650.333	-4.50317	Hypothetical protein			Os12g0437800	108.667	756	-2.75148	Similar to MPI
Os04g0481700	203	1741.67	-3.38983	Similar to MDR-like ABC transporter			Os07g0167500	24.6667	66	-1.35165	Conserved hypothetical protein			Os01g0628950	16.6667	304.667	-4.5004	Hypothetical protein			Os05g0438700	47.3333	327.667	-2.74983	Similar to Histone H3
Os06g0109600	405.667	3458.33	-3.38576	Similar to Uridylate kinase (EC 2.7.4.-) (UK) (Uridine monophosphate kinase) (UMP kinase) (UMP/CMP kinase)			Os01g0775750	82.3333	229.333	-1.3506	Hypothetical protein			Os08g0224500	177	3196.33	-4.49096	Similar to 3-glucanase			Os05g0437100	23.6667	161.667	-2.74798	Pathogenesis-related transcriptional factor and ERF domain containing protein
Os10g0439682	21.3333	181	-3.38362	Hypothetical protein			Os05g0287800	1683	4616	-1.35025	Similar to Phosphatidic acid phosphatase-like protein			Os08g0337601	0.333333	6.66667	-4.48504	Hypothetical conserved gene			Os07g0119800	165.333	1135.33	-2.74183	Protein of unknown function DUF538 domain containing protein
Os06g0258000	200.333	1688.67	-3.38289	Similar to Typical P-type R2R3 Myb protein (Fragment)			Os07g0281351	319.667	880	-1.34942	Hypothetical gene			Os02g0232000	222.667	3996.67	-4.48452	Similar to Heat shock transcription factor 29 (Fragment)			Os12g0583700	92.3333	639.333	-2.73821	Zinc finger, C2H2-type domain containing protein
Os08g0320200	466.333	3939.67	-3.38111	Similar to oligopeptide transporter OPT family			Os12g0230233	4006.33	11031.7	-1.34846	Hypothetical protein			Os03g0158800	42	747	-4.47803	Similar to P69C protein			Os02g0228400	129.667	885	-2.73316	Hypothetical protein
Os01g0719100	9263.67	78351.7	-3.37946	Similar to RING finger and CHY zinc finger domain-containing protein 1			Os12g0437800	24.3333	67	-1.34762	Similar to MPI			Os02g0712550	0.666667	12.3333	-4.46599	Conserved hypothetical protein			Os09g0260200	24	165	-2.73223	Conserved hypothetical protein
Os01g0124401	1064.33	8985.33	-3.37591	Similar to Bowman-Birk type bran trypsin inhibitor			Os08g0211750	85.6667	235.333	-1.34542	Conserved hypothetical protein			Os01g0571300	32.6667	566.667	-4.46434	Similar to Heat shock transcription factor 31 (Fragment)			Os06g0505700	2	13.6667	-2.73094	Similar to AGP16
Os12g0488700	141	1188.67	-3.37564	Protein of unknown function DUF593 domain containing protein			Os01g0238700	274	747.667	-1.34332	Oligopeptide transporter OPT superfamily protein			Os12g0564800	4.33333	74.3333	-4.4628	NB-ARC domain containing protein			Os01g0259966	141.667	973	-2.72898	Non-protein coding transcript
Os11g0655900	124	1049.67	-3.37153	Thioredoxin fold domain containing protein			Os05g0360900	2044.33	5533.67	-1.34291	Pectinesterase inhibitor domain containing protein			Os06g0248600	1.33333	21.6667	-4.46243	Conserved hypothetical protein			Os08g0434201	5.33333	36	-2.72866	Conserved hypothetical protein
Os03g0296200	26.3333	224	-3.36341	Conserved hypothetical protein			Os07g0569500	51	137.667	-1.34277	Nicotinamide N-methyltransferase, putative domain containing protein			Os01g0719100	9929.67	174443	-4.45667	Similar to RING finger and CHY zinc finger domain-containing protein 1			Os04g0654400	230.667	1565.67	-2.72793	Eggshell protein family protein
Os01g0665900	84.3333	707.333	-3.36178	Conserved hypothetical protein			Os09g0543100	1140.33	3137.33	-1.34273	Similar to predicted protein			Os01g0719125	8100.67	141422	-4.44739	Hypothetical protein			Os04g0160801	3	20.3333	-2.72311	Conserved hypothetical protein
Os01g0719125	7223	60258.3	-3.36001	Hypothetical protein			Os02g0572351	62.6667	170.333	-1.34046	Hypothetical protein			Os08g0402500	17.6667	300.667	-4.44652	Protein of unknown function DUF761, plant domain containing protein			Os03g0283750	10.6667	72	-2.71944	Conserved hypothetical protein
Os01g0201300	2.33333	19	-3.35926	Non-protein coding transcript			Os01g0784700	33.6667	92.6667	-1.34013	Serine/threonine protein kinase-related domain containing protein			Os09g0568700	1	16.6667	-4.44153	RmlC-like jelly roll fold domain containing protein			Os07g0633400	2.66667	17.6667	-2.71455	IQ calmodulin-binding region domain containing protein
Os07g0108400	6046.33	50085.7	-3.35387	Similar to Pollen-specific C2 domain containing protein			Os04g0452600	35	97.3333	-1.33936	Similar to H0505F09.2 protein			Os12g0576700	35	605	-4.44093	Similar to Diphosphonucleotide phosphatase 1 precursor			Os11g0127600	4.33333	29.6667	-2.71366	No apical meristem (NAM) protein domain containing protein
Os03g0320000	320.333	2684.33	-3.35313	Similar to Small basic membrane integral protein ZmSIP2-1			Os01g0227400	548	1490.33	-1.33764	Similar to Cytochrome P450 71A1 (EC 1.14.-.-) (CYPLXXIA1) (ARP-2)			Os05g0582000	29.3333	508.333	-4.43973	Plant Basic Secretory Protein domain containing protein			Os03g0296200	224	1513.67	-2.71279	Conserved hypothetical protein
Os02g0658850	171.333	1425	-3.35105	Hypothetical protein			Os06g0569500	875	2393.67	-1.33722	Ent-kaurene oxidase, Diterpenoid phytoalexin biosynthesi			Os06g0166400	218	3791.67	-4.43813	Similar to TINY-like protein (AP2 domain containing protein RAP2.10) (Fragment)			Os01g0691100	13.3333	89.3333	-2.71262	Plant lipid transfer protein/seed storage/trypsin-alpha amylase inhibitor domain containing protein
Os09g0533200	346.333	2870	-3.34849	Glycoside hydrolase, family 17 domain containing protein			Os08g0193200	16	42.6667	-1.33593	Hypothetical conserved gene			Os11g0444400	4	71.3333	-4.43624	Conserved hypothetical protein			Os11g0505300	50.3333	339.667	-2.71126	Sulfotransferase, Resistance to rice stripe viru
Os04g0282400	41	338	-3.34225	Similar to FPF1 protein-like (RAA1)			Os10g0330400	389.667	1062.67	-1.33417	Protein of unknown function DUF179 family protein			Os02g0618400	1.33333	22.3333	-4.43419	R2R3-type MYB transcription factor, Adaptive growth regulatio			Os12g0564866	8.66667	58	-2.7018	Hypothetical protein
Os03g0191800	210.667	1741.67	-3.33974	Conserved hypothetical protein			Os12g0230200	5152.33	14038	-1.33402	Similar to Protein kinase-like protein			Os10g0570200	3	50.3333	-4.42495	Similar to RIR1b protein precursor			Os09g0562700	200	1337.33	-2.70062	Conserved hypothetical protein
Os05g0147800	2	16.6667	-3.33889	Conserved hypothetical protein			Os10g0196100	263.667	715	-1.3335	Similar to Cytochrome P450 98A1			Os02g0209400	10	172.333	-4.42493	Conserved hypothetical protein			Os07g0457500	49.6667	331.667	-2.698	Hypothetical protein
Os01g0895300	2	16.6667	-3.33743	Cytochrome b561, eukaryote domain containing protein			Os01g0235900	429	1167	-1.33257	Thioredoxin fold domain containing protein			Os05g0298800	8	140.333	-4.42459	Hypothetical protein			Os02g0756032	5.33333	36	-2.69487	Hypothetical conserved gene
Os04g0443300	1.33333	11	-3.33671	Endoglucanase 11			Os02g0781900	118.333	322	-1.33138	Conserved hypothetical protein			Os08g0189700	2	34	-4.42049	Germin-like protein 8-8, Disease resistanc			Os02g0614800	50.6667	336.667	-2.69221	Hypothetical protein
Os04g0644050	1097.33	9013.67	-3.33552	Hypothetical protein			Os02g0130700	50	135	-1.32768	Hypothetical genes			Os02g0288925	1	16.6667	-4.41649	Hypothetical conserved gene			Os10g0130132	3.33333	22.6667	-2.68878	Hypothetical protein
Os09g0379500	4	32.6667	-3.33108	Hypothetical protein			Os02g0802700	973.667	2636	-1.32723	Similar to MGDG synthase type A			Os03g0382100	24.3333	417.667	-4.41439	Thiolase-like, subgroup domain containing protein			Os11g0590400	2	13.3333	-2.68794	Similar to NB-ARC domain containing protein
Os02g0259850	328	2642	-3.32084	Hypothetical gene			Os09g0429350	195	528.333	-1.32553	Hypothetical conserved gene			Os09g0539000	169.333	2870.67	-4.40624	Hypothetical conserved gene			Os05g0542500	25090.7	165837	-2.68429	Similar to Isoform 2 of Late embryogenesis abundant protein, group 3
Os03g0181100	226	1816	-3.31631	Tify domain containing protein			Os01g0530300	164.333	448.667	-1.32306	SANT associated domain containing protein			Os02g0624100	4.33333	72.3333	-4.40613	EGF-type aspartate/asparagine hydroxylation site domain containing protein			Os06g0645100	11.6667	75.6667	-2.68155	Similar to F-box domain containing protein
Os11g0457000	81	655.667	-3.31446	UDP-glucuronosyl/UDP-glucosyltransferase domain containing protein			Os06g0181500	4762.67	12850.3	-1.32269	Similar to Plasma membrane H+-ATPase (EC 3.6.1.3)			Os01g0795900	0.333333	6	-4.40293	Hypothetical protein			Os07g0481200	466.333	3090.67	-2.6815	Similar to Calmodulin-binding heat-shock protein
Os09g0400600	504.667	4056	-3.31441	Hypothetical protein			Os03g0233000	55.3333	148.667	-1.32151	Protein of unknown function DUF607 family protein			Os03g0340601	3052.67	51228	-4.40252	Hypothetical protein			Os11g0242200	2.66667	17.3333	-2.67981	Protein phosphatase 2C-like domain containing protein
Os04g0223300	87.6667	707.667	-3.3144	Similar to Peroxisome type ascorbate peroxidase			Os02g0131400	405.333	1074.67	-1.31619	Beta-D-glucan exohydrolase, isoenzyme ExoII (EC 3.2.1.58)			Os02g0772150	2.66667	44.6667	-4.40131	Conserved hypothetical protein			Os07g0170000	3.33333	21.6667	-2.6757	Similar to Brn1-like protein
Os09g0511300	1.33333	11	-3.31367	Conserved hypothetical protein			Os09g0454500	155	418.333	-1.31477	Carbonic anhydrase, CAH1-like domain containing protein			Os07g0618450	145	2437	-4.4011	Non-protein coding transcript			Os08g0335500	260.667	1709.67	-2.67557	Hypothetical conserved gene
Os02g0655200	43.6667	356.333	-3.3134	Similar to Ap25			Os10g0197000	141.667	377	-1.31184	Protein of unknown function DUF3615 domain containing protein			Os12g0583700	37.3333	639.333	-4.39925	Zinc finger, C2H2-type domain containing protein			Os08g0138400	6.66667	43.3333	-2.67397	Cupredoxin domain containing protein
Os04g0132900	34.3333	276.667	-3.31081	Conserved hypothetical protein			Os09g0297900	1123	2971.33	-1.31056	Conserved hypothetical protein			Os04g0511200	869	14549.3	-4.39314	EFA27 for EF hand, abscisic acid, 27kD			Os06g0687200	19.3333	125.667	-2.67391	Zinc finger, RING/FYVE/PHD-type domain containing protein
Os04g0644000	1340.33	10823	-3.3076	Similar to H0306F03.12 protein			Os10g0110800	520.333	1385	-1.31012	Similar to Nitrate transporter (Fragment)			Os01g0691100	5.33333	89.3333	-4.39175	Plant lipid transfer protein/seed storage/trypsin-alpha amylase inhibitor domain containing protein			Os06g0356800	236	1537.67	-2.66876	Similar to Xylanase inhibitor protein I precursor
Os05g0545400	20.3333	164.667	-3.307	Serine/threonine protein kinase domain containing protein			Os07g0680700	49.6667	134.667	-1.30663	Hypothetical protein			Os03g0340500	3396	56451	-4.38531	Similar to Sucrose synthase (EC 2.4.1.13)			Os01g0264000	207	1356.33	-2.66811	Dof transcription factor, Promotion of nutrient ion uptake and accumulatio
Os06g0549600	5	40.3333	-3.30683	FAD-linked oxidase, FAD-binding, subdomain 2 domain containing protein			Os06g0274000	654.667	1760.67	-1.30544	Heat shock factor (HSF) binding protein, Regulation of heat shock response and seed developmen			Os01g0844300	705.333	11672	-4.38447	Similar to Peptidylprolyl isomerase			Os05g0389800	105.333	684	-2.66357	Similar to ATP-dependent helicase DHX8 (RNA helicase HRH1) (DEAH-box protein 8)
Os06g0652250	50.6667	406.667	-3.30416	Hypothetical protein			Os10g0110950	470.667	1257.67	-1.3042	Hypothetical protein			Os02g0630475	12.3333	205	-4.38116	Hypothetical protein			Os06g0201000	4	24.6667	-2.65547	Conserved hypothetical protein
Os05g0575101	3.66667	29	-3.30356	Similar to amino acid transport protein			Os01g0234200	29.6667	76	-1.30417	Similar to DNA topoisomerase 2			Os08g0331900	4.66667	77.3333	-4.37836	Similar to Leucine Rich Repeat family protein, expressed			Os11g0184300	1.33333	8.66667	-2.65252	Beta-glucosidase 30
Os05g0560200	185	1490.33	-3.30225	Similar to tumor-related protein-like			Os10g0137000	118.667	316	-1.3036	Cyclin-like F-box domain containing protein			Os08g0508500	65.6667	1091	-4.36961	Similar to predicted protein			Os08g0266400	50	321	-2.65187	Leucine-rich repeat, N-terminal domain containing protein
Os06g0207200	94.3333	754	-3.30215	Conserved hypothetical protein			Os04g0624500	286.333	765	-1.30281	Similar to Polyphenol oxidase (EC 1.10.3.1) (Fragment)			Os02g0258000	4.66667	77	-4.36832	Hypothetical conserved gene			Os10g0331500	9.66667	64.3333	-2.65005	Hypothetical protein
Os11g0500050	30.3333	242.667	-3.30208	Similar to GRAS family transcription factor containing protein			Os07g0643000	54	140.667	-1.30075	Alpha/beta hydrolase fold-3 domain containing protein			Os02g0624350	8	132	-4.36628	Hypothetical protein			Os05g0202500	51.3333	329	-2.64878	Conserved hypothetical protein
Os02g0241200	3.33333	26.6667	-3.3019	Myb-like DNA-binding domain, SHAQKYF class domain containing protein			Os08g0130250	30	79.6667	-1.30074	Non-protein coding transcript			Os05g0442400	4.33333	73	-4.36406	R-R-type MYB-like transcription factor, Response to drought stress during reproductive developmen			Os05g0143000	2	13	-2.64751	Conserved hypothetical protein
Os01g0946500	4	31.6667	-3.29946	Similar to Glucan endo-1,3-beta-glucosidase GV (EC 3.2.1.39) ((1->3)-beta-glucan endohydrolase GV) ((1->3)-beta-glucanase isoenzyme GV) (Beta-1,3- endoglucanase GV)			Os10g0573700	832.667	2207	-1.29898	Similar to Mitochondrial carnitine/acylcarnitine carrier-like protein (A BOUT DE SOUFFLE) (Carnitine/acylcarnitine translocase-like protein) (CAC-like protein)			Os01g0748950	0.666667	11	-4.36356	Similar to predicted protein			Os11g0629550	39.3333	248.667	-2.64654	Similar to Disease resistance protein RPM1 homolog
Os01g0571800	2	16.3333	-3.29397	Lateral organ boundaries, LOB domain containing protein			Os04g0605000	57.6667	154	-1.29876	Hypothetical protein			Os07g0154201	25.6667	415.667	-4.35689	Hypothetical gene			Os06g0127100	76	487	-2.64296	Dehydration-responsive element-binding protein 1C
Os04g0511200	1088	8699.67	-3.29028	EFA27 for EF hand, abscisic acid, 27kD			Os07g0662800	328.667	870.667	-1.2968	Similar to tryptophan/tyrosine permease family protein			Os01g0849050	334.667	5510.33	-4.35587	Non-protein coding transcript			Os04g0396500	75	476.667	-2.64192	Regulation of axillary meristem formatio
Os03g0611100	30	235.333	-3.28947	Non-protein coding transcript			Os02g0272300	5184	13711.3	-1.29596	Similar to Pollen-specific kinase partner protein			Os02g0822900	0.666667	10.6667	-4.34383	Hypothetical conserved gene			Os10g0134500	52.6667	335.333	-2.63886	NB-ARC domain containing protein
Os01g0959200	6.66667	52.3333	-3.28642	Similar to Ci21A protein			Os02g0632850	29.6667	77.6667	-1.2951	Hypothetical protein			Os09g0507350	0.333333	5.66667	-4.34363	Hypothetical protein			Os01g0303401	997.667	6363.67	-2.63719	Hypothetical gene
Os12g0433066	5.33333	42	-3.28561	Hypothetical gene			Os11g0543500	28.6667	76.3333	-1.29447	Similar to H0502B11.6 protein			Os04g0210250	4.66667	76	-4.34297	Hypothetical gene			Os06g0661200	209.667	1350	-2.63581	Similar to B-box zinc finger family protein
Os03g0574900	224.333	1767.33	-3.2855	Similar to Potassium transporter			Os04g0604900	71.6667	192	-1.29354	Similar to Xyloglucan endotransglycosylase (Fragment)			Os05g0572000	75.3333	1222	-4.33868	Pathogenesis-related transcriptional factor and ERF domain containing protein			Os04g0655300	381	2433	-2.63418	Protein kinase, core domain containing protein
Os06g0133400	71.3333	564.667	-3.28472	Conserved hypothetical protein			Os04g0484300	138.667	365	-1.29304	Conserved hypothetical protein			Os03g0762300	281	4493.67	-4.33089	Similar to Peroxidase 51 precursor (EC 1.11.1.7) (Atperox P51) (ATP37)			Os05g0102600	214	1375	-2.63368	Zinc finger, RING/FYVE/PHD-type domain containing protein
Os01g0881100	525.667	4182.33	-3.28393	Epsin-like, N-terminal domain containing protein			Os10g0136800	76.3333	200.333	-1.2919	Hypothetical gene			Os02g0811800	0.333333	5.66667	-4.32788	Similar to Cinnamoyl-CoA reductase (EC 1.2.1.44)			Os09g0554300	352.667	2257.67	-2.63265	Auxin efflux carrier domain containing protein
Os07g0586100	122	963.667	-3.28084	Similar to Esterase precursor (EC 3.1.1.-) (Early nodule-specific protein homolog) (Latex allergen Hev b 13)			Os03g0310600	25.3333	66.3333	-1.28969	Protein of unknown function DUF247, plant family protein			Os01g0793300	0.666667	10	-4.3226	Di-copper centre-containing domain containing protein			Os03g0575500	7.33333	45.3333	-2.63148	Conserved hypothetical protein
Os10g0392400	231.333	1838.67	-3.27958	Tify domain containing protein			Os11g0235300	25.6667	68.6667	-1.28704	Hypothetical gene			Os04g0201900	35.6667	565	-4.32075	Similar to H0512B01.10 protein			Os09g0538000	4078.33	26025.7	-2.63133	Ribonuclease T2 family protein
Os03g0289850	19.6667	153.667	-3.27596	Hypothetical gene			Os06g0590550	365	970.333	-1.2867	Hypothetical protein			Os01g0155200	1.33333	19.6667	-4.3177	Similar to H0525E10.8 protein			Os01g0772500	11	69	-2.62566	Glycosyl transferase, family 14 protein
Os08g0137800	6.66667	52.3333	-3.27436	Cupredoxin domain containing protein			Os01g0275200	32.3333	85	-1.2851	Similar to Protein argonaute 15			Os02g0232050	206.333	3298	-4.3176	Hypothetical gene			Os09g0449700	8	51.3333	-2.62555	Hypothetical gene
Os08g0521200	1187.33	9330	-3.27416	Similar to Receptor-like protein kinase 1			Os05g0488600	47.6667	125.333	-1.28209	Similar to Phosphate starvation regulator protein (Regulatory protein of P- starvation acclimation response Psr1)			Os05g0402900	32	505.667	-4.31447	Similar to EDGP			Os01g0303300	1109.67	7006.67	-2.62532	Similar to Stress-inducible membrane pore protein
Os06g0553001	113.667	893.667	-3.27205	Conserved hypothetical protein			Os01g0107700	191.333	496.333	-1.28046	Similar to LIMONENE cyclase like protein			Os12g0514300	89	1412.67	-4.31128	Similar to UPF0497 membrane protein 9			Os06g0121800	7	44	-2.62103	Hypothetical conserved gene
Os02g0236900	67	524.667	-3.2717	Hypothetical protein			Os06g0271900	148.667	386	-1.27959	Hypothetical protein			Os03g0603200	17.6667	280	-4.30436	Hypothetical protein			Os09g0431100	3.33333	22	-2.61904	GPCR, family 3, metabotropic glutamate receptor-like protein
Os11g0444700	143.333	1122.33	-3.26946	Octicosapeptide/Phox/Bem1p domain containing protein			Os06g0539100	69	176.667	-1.27745	Hypothetical conserved gene			Os07g0686800	8.33333	129.667	-4.29528	Similar to Serine/threonine protein kinase-like			Os02g0594166	5.33333	33.3333	-2.6108	Conserved hypothetical protein
Os04g0445900	42.3333	327.333	-3.26842	Similar to OSIGBa0140O07.10 protein			Os02g0181700	19	49	-1.27657	Conserved hypothetical protein			Os01g0773800	7	109	-4.29445	Hypothetical conserved gene			Os01g0963600	471.667	2936	-2.60921	ABA/WDS induced protein family protein
Os02g0191600	35	272.667	-3.26308	Basic-leucine zipper (bZIP) transcription factor domain containing protein			Os12g0133500	207.333	541	-1.27483	Similar to Calcium-dependent protein kinase (Fragment)			Os08g0434201	2.33333	36	-4.29326	Conserved hypothetical protein			Os08g0203150	29	182	-2.60463	Hypothetical gene
Os07g0668300	2.66667	20.6667	-3.25847	Lipase, GDSL domain containing protein			Os02g0195900	2361.33	6133.33	-1.27027	Conserved hypothetical protein			Os04g0527900	4	63	-4.28843	Similar to Tonoplast membrane integral protein ZmTIP3-2			Os09g0544400	45	281.667	-2.6035	Similar to glutathione transferase16
Os02g0764700	73.3333	566.333	-3.25778	Similar to Ethylene-responsive transcription factor 4 (Ethylene-responsive element binding factor 4) (Related to APETALA-2 protein 5) (EREBP-4) (AtERF4)			Os01g0128700	54.3333	141	-1.26901	Conserved hypothetical protein			Os05g0582500	90.3333	1389.67	-4.28402	Peptidase S10, serine carboxypeptidase domain containing protein			Os11g0220100	13	81.6667	-2.60043	Conserved hypothetical protein
Os02g0259900	2335.67	18198	-3.25592	Conserved hypothetical protein			Os06g0275800	1407.67	3665.67	-1.26901	Amino acid transporter, transmembrane domain containing protein			Os03g0296200	97	1513.67	-4.28347	Conserved hypothetical protein			Os12g0255850	3.66667	22.6667	-2.59823	Conserved hypothetical protein
Os03g0200100	7	54.3333	-3.25513	Hypothetical protein			Os07g0520300	70	181	-1.26606	Cytochrome P450 family protein			Os05g0500200	131.667	2031.33	-4.28207	Similar to UDP glucosyltransferase-1			Os07g0653900	19.6667	124	-2.59789	Hypothetical conserved gene
Os06g0697200	161	1243.33	-3.25343	DEAD-box protein abstrakt			Os10g0437500	15.6667	40.6667	-1.2653	Rossmann-like alpha/beta/alpha sandwich fold domain containing protein			Os06g0267200	0.333333	5.66667	-4.27207	Conserved hypothetical protein			Os03g0408401	20.6667	129	-2.59671	Non-protein coding transcript
Os06g0486000	155.333	1204.33	-3.25307	Protein kinase, core domain containing protein			Os02g0683800	51	134.667	-1.26278	Conserved hypothetical protein			Os12g0599625	4.66667	75	-4.26813	Non-protein coding transcript			Os10g0415300	196	1227.33	-2.5964	Similar to Chloroplastic glutathione reductase
Os01g0844300	621.333	4805.67	-3.2495	Similar to Peptidylprolyl isomerase			Os09g0479300	47.3333	122	-1.25923	Phenylalanyl-tRNA synthetase, class IIc family protein			Os09g0518000	27	406.667	-4.26675	Similar to indole-3-acetate beta-glucosyltransferase			Os10g0563550	44.3333	277.667	-2.59397	Similar to Protein kinase domain containing protein, expressed
Os01g0946300	70.3333	540.333	-3.24766	Similar to Lecithin:cholesterol acyltransferase family protein, expressed			Os03g0198200	43	110	-1.25872	Hypothetical protein			Os01g0856850	0.666667	10	-4.26232	Similar to ribosomal protein S7			Os01g0548750	50	314	-2.59155	Gnk2-homologous domain domain containing protein
Os08g0476600	17	132.333	-3.24523	Similar to plant-specific domain TIGR01570 family protein			Os09g0438100	51	130	-1.25722	Conserved hypothetical protein			Os03g0689300	1174	17830.7	-4.26038	Plasma membrane H+ ATPase (EC 3.6.3.6) (H-ATPase)			Os09g0447900	2	12.3333	-2.59051	Conserved hypothetical protein
Os08g0394000	16	122	-3.23595	Conserved hypothetical protein			Os09g0455900	34.6667	90	-1.25575	Alpha/beta hydrolase fold-3 domain containing protein			Os12g0438600	195.333	2955.67	-4.25829	Similar to chloride channel protein			Os02g0217900	12	74	-2.58922	Similar to Cytosolic class II small heat shock protein 4 (Fragment)
Os02g0498666	3.66667	28.6667	-3.23509	Non-protein coding transcript			Os11g0644600	145	378.667	-1.25563	Conserved hypothetical protein			Os11g0444900	134.667	2051	-4.25799	Octicosapeptide/Phox/Bem1p domain containing protein			Os11g0261600	20.3333	126.667	-2.58848	Similar to Subtilisin-like serine proteinase
Os03g0111300	834	6365.67	-3.23068	Nonspecific lipid-transfer protein 2 (nsLTP2) (7 kDa lipid transfer protein)			Os03g0439700	667	1723	-1.25486	Protein of unknown function DUF1230 family protein			Os05g0474800	4.33333	66	-4.25252	WRKY transcription factor 70			Os11g0595000	5.33333	33.6667	-2.58812	Protein of unknown function DUF538 family protein
Os01g0214500	92.3333	702	-3.23012	Conserved hypothetical protein			Os07g0642950	45.3333	116	-1.25448	Hypothetical gene			Os08g0390700	1.33333	20.6667	-4.24988	Similar to 2-oxoglutarate-dependent oxygenase			Os11g0634902	200.333	1233	-2.58446	Non-protein coding transcript
Os02g0134300	610	4625.67	-3.22604	Protein of unknown function DUF701, zinc-binding putative family protein			Os01g0595001	168.333	428.333	-1.25151	Conserved hypothetical protein			Os09g0364400	16.6667	256	-4.248	Conserved hypothetical protein			Os07g0686825	7.66667	47.3333	-2.58439	Hypothetical protein
Os07g0188700	48.6667	372	-3.22599	Similar to EXO			Os05g0390800	32	82.6667	-1.25091	Similar to VQ motif family protein			Os11g0261600	8.33333	126.667	-4.24475	Similar to Subtilisin-like serine proteinase			Os02g0218700	12.6667	78.3333	-2.58358	Allene oxide synthase (CYP74A3), Fatty acid 9-/13-hydroperoxide lyase (CYP74C), Biosynthesis of jasmonic acid (JA), Plant defens
Os12g0635400	87	672.333	-3.22499	VQ domain containing protein			Os08g0103900	28.6667	73	-1.25046	Similar to NAM-like protein			Os05g0492000	29.6667	452.333	-4.24424	Similar to BZIP transcription factor			Os06g0626200	5.33333	32.6667	-2.58229	Similar to cDNA, clone: J065099M17, full insert sequence
Os04g0392500	64.3333	487.667	-3.2215	Similar to OSIGBa0145N07.7 protein			Os10g0188250	24.6667	64	-1.25018	Hypothetical protein			Os03g0797902	1.33333	19.6667	-4.24313	Conserved hypothetical protein			Os10g0565401	61.3333	380.667	-2.58191	Hypothetical conserved gene
Os04g0283600	54.3333	419	-3.22121	Similar to OSIGBa0097I11.4 protein			Os02g0637000	928.667	2364.67	-1.24959	Similar to OSIGBa0135K14.7 protein			Os06g0650700	57.6667	869.333	-4.24276	Conserved hypothetical protein			Os02g0253502	33.6667	202.333	-2.57807	Protein of unknown function DUF247, plant domain containing protein
Os02g0218700	1.66667	12.6667	-3.21833	Allene oxide synthase (CYP74A3), Fatty acid 9-/13-hydroperoxide lyase (CYP74C), Biosynthesis of jasmonic acid (JA), Plant defens			Os01g0603800	66.6667	170	-1.24726	Similar to Triticum sp. (pAWJL3) leucine rich repeat region mRNA (Fragment)			Os01g0888900	40.3333	615.667	-4.2403	Conserved hypothetical protein			Os01g0363600	193.333	1188.33	-2.57677	Similar to hydroxyethylthiazole kinase family protein
Os03g0279700	30	221.667	-3.21831	Similar to ZPT2-12			Os02g0228400	344.667	876.667	-1.24683	Hypothetical protein			Os03g0689350	1166.33	17564.3	-4.24005	Hypothetical protein			Os01g0954000	98.6667	604	-2.57371	NADPH-dependent FMN reductase family protein
Os01g0766300	1	7.66667	-3.21604	Conserved hypothetical protein			Os07g0630400	25	64.3333	-1.24594	Ribonuclease T2 family protein			Os09g0260200	11	165	-4.23855	Conserved hypothetical protein			Os04g0206650	4.66667	29	-2.57364	Hypothetical protein
Os08g0280300	3.66667	28.3333	-3.21502	Hypothetical conserved gene			Os01g0687800	89.3333	229.333	-1.24469	FAD linked oxidase, N-terminal domain containing protein			Os03g0793700	1	15.3333	-4.23798	RmlC-like jelly roll fold domain containing protein			Os03g0190400	37.3333	229.333	-2.56936	Hypothetical gene
Os08g0476650	14.3333	106.333	-3.21366	Hypothetical protein			Os05g0500200	51.3333	131.667	-1.24227	Similar to UDP glucosyltransferase-1			Os01g0849000	546	8248.67	-4.23725	Hypothetical protein			Os02g0690600	6.66667	40	-2.56906	Zinc finger, RING/FYVE/PHD-type domain containing protein
Os10g0524300	50.3333	381.667	-3.21053	LysM domain-containing protein, Embryo sac developmen			Os12g0634400	122	308.667	-1.2421	Conserved hypothetical protein			Os02g0628900	6.66667	100.667	-4.23436	Conserved hypothetical protein			Os04g0610600	2503	15185.7	-2.56536	Similar to Cor14b protein precursor
Os01g0635600	550.333	4097.67	-3.20965	Trimeric LpxA-like domain containing protein			Os02g0609500	290	732.333	-1.24172	Hypothetical protein			Os02g0582800	45.3333	673.333	-4.23262	Conserved hypothetical protein			Os11g0146750	2.66667	16	-2.56493	Hypothetical conserved gene
Os02g0718050	1.33333	9.33333	-3.20841	Non-protein coding transcript			Os11g0115375	4961.33	12641.3	-1.24112	Hypothetical protein			Os04g0443300	2	29	-4.23142	Endoglucanase 11			Os11g0489250	109.667	667	-2.56487	Similar to Cytochrome P450 family protein, expressed
Os01g0845950	254.333	1895.67	-3.20743	Conserved hypothetical protein			Os11g0115400	6526	16592.3	-1.24028	Lipid transfer protein LPT IV			Os05g0546300	0.333333	5.66667	-4.23048	Hypothetical protein			Os08g0565200	30.6667	187.333	-2.5634	Pathogenesis-related transcriptional factor and ERF domain containing protein
Os04g0523500	4	29.3333	-3.20212	Hypothetical conserved gene			Os02g0621500	2541.67	6460	-1.24022	Zinc finger, RING/FYVE/PHD-type domain containing protein			Os01g0124650	1306	19503.3	-4.22715	Hypothetical conserved gene			Os02g0582800	112.333	673.333	-2.56283	Conserved hypothetical protein
Os01g0867450	242.667	1812	-3.20021	Non-protein coding transcript			Os09g0433650	44	110	-1.23884	Tobacco mosaic virus coat protein family protein			Os02g0650300	0.666667	10.3333	-4.22078	Iron-phytosiderophore transporter, Iron homeostasi			Os07g0654800	8	49	-2.5622	Hypothetical gene
Os09g0341600	4.33333	33.3333	-3.19907	Cyclin-like F-box domain containing protein			Os02g0642200	856.333	2190	-1.23677	Similar to Remorin			Os03g0826900	4.66667	68.3333	-4.21779	Conserved hypothetical protein			Os07g0120100	20.3333	126	-2.56076	Protein of unknown function DUF538 family protein
Os05g0572000	52.6667	392	-3.19903	Pathogenesis-related transcriptional factor and ERF domain containing protein			Os08g0421100	24	60.6667	-1.23536	Similar to Cyclin-D1-2			Os11g0490850	2	29	-4.21753	Non-protein coding transcript			Os04g0447700	62.3333	377.333	-2.55869	Similar to Polyketide reductase
Os12g0176200	2181	16211	-3.19537	Similar to Nitrogen fixation like protein			Os03g0377600	37.6667	95.6667	-1.23435	Zinc finger, RING/FYVE/PHD-type domain containing protein			Os01g0101900	0.666667	10.3333	-4.21117	Similar to OSIGBa0075F02.3 protein			Os06g0562200	3	19	-2.5574	Bet v I allergen family protein
Os11g0288350	5.33333	39.3333	-3.19446	Non-protein coding transcript			Os01g0104900	425.667	1074.67	-1.23327	Transferase family protein			Os03g0762200	294	4322.33	-4.21111	Hypothetical protein			Os01g0846800	514	3122.33	-2.55644	Regulator of chromosome condensation, RCC1 domain containing protein
Os02g0674233	46.6667	351	-3.19339	Hypothetical conserved gene			Os03g0607400	498.333	1265.33	-1.22926	Similar to Metal transporter Nramp6			Os06g0191500	1.33333	19	-4.21094	Similar to MAP kinase kinase			Os03g0377700	1585.33	9605	-2.5548	Cellulose synthase-like A5
Os02g0559300	2224.67	16513.3	-3.19309	Hypothetical conserved gene			Os04g0493600	1075.67	2713.67	-1.22913	Similar to Lectin-C precursor (PL-C)			Os06g0163450	4.33333	63.6667	-4.20738	Similar to predicted protein			Os03g0431600	13.6667	81.6667	-2.55431	Hypothetical conserved gene
Os04g0675400	93	680.333	-3.19157	Similar to Chaperone protein dnaJ			Os03g0379300	368.667	927.333	-1.22824	Helix-loop-helix DNA-binding domain containing protein			Os08g0138400	3	43.3333	-4.20593	Cupredoxin domain containing protein			Os10g0337400	60	359.333	-2.55261	Similar to Taxa-1
Os02g0181200	30.6667	224	-3.19117	Hypothetical protein			Os06g0185500	238	595.333	-1.22656	Transferase family protein			Os11g0575600	0.333333	5	-4.20573	Similar to Lipoxygenase (Fragment)			Os01g0608000	6.33333	38.3333	-2.55075	Hypothetical conserved gene
Os04g0458800	2	15.3333	-3.19081	Similar to OSIGBa0097P08.4 protein			Os10g0560400	621.667	1556.67	-1.22609	Similar to CONSTANS-like protein CO9 (Fragment)			Os09g0426050	130.333	1911.33	-4.20548	Hypothetical gene			Os10g0123200	36	215.667	-2.5507	Cyclin-like F-box domain containing protein
Os09g0546950	6.66667	50.3333	-3.18749	Non-protein coding transcript			Os03g0840800	357.333	899	-1.22294	Similar to Phospholipase D			Os08g0202500	3.33333	48.6667	-4.20205	Conserved hypothetical protein			Os06g0316950	26.6667	158.333	-2.5501	Conserved hypothetical protein
Os01g0755500	50	364.667	-3.18535	Plant-specific transcription factor, miR319 target gen			Os04g0630551	26.3333	65	-1.22286	Hypothetical gene			Os02g0236900	45.6667	662.333	-4.20129	Hypothetical protein			Os04g0508800	157.333	952.333	-2.54581	Similar to Retroelement pol polyprotein-like
Os02g0546400	2	15.3333	-3.18505	Hypothetical protein			Os03g0770851	449.667	1141.33	-1.22019	Hypothetical protein			Os07g0536101	28.3333	412.667	-4.20011	Non-protein coding transcript			Os07g0663750	22.6667	134.667	-2.54578	Hypothetical protein
Os01g0157200	1.33333	10	-3.18321	Conserved hypothetical protein			Os04g0452700	28	70.6667	-1.21975	Similar to Monosaccharide transporter 1			Os04g0404400	32.6667	473.333	-4.19977	Similar to H0502B11.4 protein			Os12g0576700	101.333	605	-2.54339	Similar to Diphosphonucleotide phosphatase 1 precursor
Os05g0480200	490	3617	-3.18294	Thioredoxin domain 2 containing protein			Os08g0529000	80.6667	199.667	-1.21945	Auxin efflux carrier, Auxin homeostasis, transport and distributio			Os10g0513900	19.3333	286.667	-4.19683	Cytochrome P450 family protein			Os05g0125400	46	274.667	-2.54294	Similar to protein kinase APK1B
Os01g0343001	23.6667	174	-3.18282	Hypothetical gene			Os01g0777900	380.667	942	-1.21914	Non-protein coding transcript			Os10g0529500	2.66667	39.3333	-4.1876	Similar to Glutathione-S-transferase 2			Os10g0443100	3.33333	20	-2.54201	Conserved hypothetical protein
Os02g0467600	5	37.3333	-3.18135	Similar to Cinnamate 4-hydroxylase CYP73			Os02g0457100	41.6667	104.667	-1.21813	Similar to Histone H3			Os02g0237000	50	723.333	-4.17599	Similar to peroxidase 52			Os11g0594000	8.33333	50.3333	-2.54192	Sugar/inositol transporter domain containing protein
Os11g0154500	2.66667	19.6667	-3.18122	Blast disease-responsive transcription factor, Disease resistanc			Os02g0570500	186.333	468.333	-1.2174	Similar to Cytochrome P450 family protein, expressed			Os12g0583801	2.33333	33	-4.17384	Conserved hypothetical protein			Os03g0448200	1.66667	9.66667	-2.53953	Similar to Exo70 exocyst complex subunit family protein
Os08g0428200	5.66667	41.6667	-3.17838	Similar to Myb51 protein			Os08g0324200	137	341.667	-1.21721	Harpin-induced 1 domain containing protein			Os01g0859100	4.33333	62.3333	-4.17347	Similar to WIP1 protein (Fragment)			Os05g0203912	4	23.3333	-2.53853	Similar to Histone deacetylase
Os09g0379600	548	4036.67	-3.17775	Similar to Homeobox-leucine zipper protein HOX25			Os09g0441650	37.6667	94.3333	-1.21565	Hypothetical gene			Os05g0575101	11.3333	168.667	-4.17061	Similar to amino acid transport protein			Os05g0516475	50	296.667	-2.5383	Hypothetical protein
Os03g0388800	10255	75304.3	-3.17676	Similar to Hydrolase			Os02g0127800	1510.33	3758	-1.21545	Concanavalin A-like lectin/glucanase domain containing protein			Os04g0469500	490.667	7035.67	-4.16573	Similar to OSIGBa0124N08.2 protein			Os04g0480650	11	65.3333	-2.53804	Similar to OSIGBa0158F13.10 protein
Os03g0645966	29	213.667	-3.17434	Hypothetical gene			Os01g0602500	36.6667	91.6667	-1.21368	Cytochrome P450 family protein			Os01g0124700	1382.67	19824	-4.16488	Hypothetical protein			Os10g0183800	102.333	607.667	-2.53801	Similar to F-box domain containing protein
Os01g0686200	6.66667	47.3333	-3.17364	UDP-glucuronosyl/UDP-glucosyltransferase family protein			Os08g0130000	138.667	346.333	-1.21359	Putative DNA binding domain containing protein			Os12g0151000	8.66667	123.333	-4.15957	Similar to Purple acid phosphatase			Os02g0619801	25.3333	152	-2.53617	Hypothetical gene
Os11g0490900	8.33333	59.6667	-3.17083	Similar to WRKY transcription factor 72			Os03g0254250	25.3333	61.3333	-1.21144	Non-protein coding transcript			Os01g0152687	9.66667	138.333	-4.15665	Serine-threonine/tyrosine-protein kinase domain containing protein			Os03g0133100	1362.67	8141	-2.53446	Conserved hypothetical protein
Os03g0830800	780.667	5716.67	-3.17039	Pectinesterase inhibitor domain containing protein			Os01g0215500	466.667	1160	-1.21102	Similar to esterase			Os11g0595000	2.33333	33.6667	-4.15592	Protein of unknown function DUF538 family protein			Os07g0255300	30.6667	186.333	-2.53323	Conserved hypothetical protein
Os01g0699100	35.3333	257	-3.17033	Serine/threonine protein kinase domain containing protein			Os09g0400500	54.6667	135.333	-1.21097	Serine/threonine protein kinase domain containing protein			Os08g0385000	95.6667	1358.33	-4.15336	Similar to seed maturation protein PM41			Os01g0731600	475.333	2802.33	-2.52644	Similar to pathogen-related protein
Os01g0310700	43	318	-3.16368	Non-protein coding transcript			Os01g0837700	664	1667	-1.21078	Hypothetical genes			Os04g0571600	1.33333	18.6667	-4.14522	Multi antimicrobial extrusion protein MatE family protein			Os09g0368900	21.6667	130	-2.5248	Protein of unknown function DUF632 domain containing protein
Os02g0740400	100.667	743	-3.16252	Similar to GSDL-motif lipase			Os01g0235850	475.333	1188	-1.2105	Hypothetical protein			Os01g0903800	2.33333	33.6667	-4.14309	Similar to MADS-box transcription factor 21			Os01g0182832	95.3333	565.333	-2.52259	Hypothetical conserved gene
Os03g0310600	25.3333	184.667	-3.15986	Protein of unknown function DUF247, plant family protein			Os01g0557100	37	89	-1.20929	Alpha/beta hydrolase family protein			Os05g0185767	5.33333	75.6667	-4.14237	Hypothetical gene			Os07g0653800	22.6667	132.667	-2.52196	Hypothetical protein
Os06g0611500	4291.67	31225.3	-3.15876	Similar to Polygalacturonase (Fragment)			Os06g0318500	49.3333	122	-1.2085	Similar to Sodium/hydrogen exchanger			Os01g0868000	50.6667	713.667	-4.13719	AP2/ERF transcription factor, Abiotic stress response, Salt stress respons			Os09g0457700	5	29.3333	-2.52166	Hypothetical protein
Os01g0865900	11.3333	83	-3.15755	Hypothetical protein			Os03g0153400	220	541.333	-1.20704	Similar to EMB1374			Os04g0316200	0.333333	5	-4.12247	Protein of unknown function DUF26 domain containing protein			Os11g0634800	208.667	1224	-2.52066	Similar to Adenylyl-sulfate kinase
Os09g0400700	552.333	3973.33	-3.15009	Conserved hypothetical protein			Os10g0205700	104	259	-1.2068	Pollen Ole e 1 allergen/extensin domain containing protein			Os05g0299000	26.6667	367.333	-4.11494	Conserved hypothetical protein			Os01g0263900	177.333	1046	-2.51976	Hypothetical protein
Os08g0151900	3.33333	24	-3.14977	Similar to Aquaporin NIP3-3			Os02g0595200	294.667	727.667	-1.20673	Conserved hypothetical protein			Os11g0210201	12.6667	173.667	-4.11276	Conserved hypothetical protein			Os04g0447650	43.6667	255.667	-2.51818	Hypothetical gene
Os03g0719400	3479	24992.3	-3.14674	Alpha/beta hydrolase fold-1 domain containing protein			Os07g0689600	36	89.3333	-1.20369	Nicotianamine synthase 3 (EC 2.5.1.43) (S-adenosyl-L-methionine:S- adenosyl-L-methionine:S-adenosyl-methionine 3-amino-3- carboxypropyltransferase 3			Os08g0403733	0.666667	9.66667	-4.10847	Hypothetical gene			Os06g0268700	692.667	4077	-2.51631	Peptidase A1 domain containing protein
Os01g0238700	274	1972.67	-3.14637	Oligopeptide transporter OPT superfamily protein			Os09g0251400	440.667	1096	-1.20242	Non-protein coding transcript			Os02g0198366	3.66667	50	-4.10817	Hypothetical protein			Os04g0600200	747.667	4406.33	-2.51489	Homodimeric diiron-carboxylate protein, Cyanide-resistant respiration in mitochondria, Reactive oxygen species (ROS) scavengin
Os12g0168150	14	102	-3.13778	Hypothetical gene			Os12g0105300	403.333	1004.33	-1.20157	Actin-binding FH2 domain containing protein			Os11g0591800	0.666667	9	-4.10776	Barwin domain containing protein			Os09g0370300	7	40	-2.50968	Similar to Iron sulfur subunit of succinate dehydrogenase (Truncated) and ribosomal protein S14 precursor
Os11g0559600	34.3333	241.667	-3.13774	Conserved hypothetical protein			Os09g0544000	51.6667	126.333	-1.20118	Transferase family protein			Os07g0154100	36.6667	490	-4.0913	Similar to Viviparous-14			Os02g0608800	6	35	-2.50954	Hypothetical protein
Os03g0798500	6	43.3333	-3.13613	WRKY transcription factor, Positive regulation of defense response			Os01g0532100	143	350	-1.20049	Tetratricopeptide TPR2 domain containing protein			Os01g0885900	2	26	-4.08856	Similar to transcriptional factor TINY			Os12g0126200	143	835.667	-2.50718	Engulfment and cell motility, ELM domain containing protein
Os08g0550700	34.3333	248	-3.1358	Similar to Auxin induced protein			Os10g0135250	319.333	783.667	-1.19788	Lipocalin domain containing protein			Os05g0143000	1	13	-4.08737	Conserved hypothetical protein			Os03g0185950	3	17.3333	-2.50522	Conserved hypothetical protein
Os10g0148100	190.667	1363	-3.13535	Protein of unknown function DUF1210 family protein			Os08g0425600	230.333	570	-1.19778	Hypothetical protein			Os10g0171500	1.33333	16.6667	-4.08498	Similar to Cytochrome P450 CYP76H18			Os12g0506500	20	116.667	-2.50461	Calmodulin-binding, plant domain containing protein
Os06g0611550	4098.33	29297.3	-3.13511	Hypothetical protein			Os01g0274100	102	252.333	-1.19673	Similar to disulfide oxidoreductase/ monooxygenase/ oxidoreductase			Os09g0124566	0.666667	8.66667	-4.08464	Hypothetical gene			Os12g0507000	398.333	2336	-2.50374	Similar to Molybdopterin biosynthesis CNX2 protein (Molybdenum cofactor biosynthesis enzyme CNX2)
Os12g0168100	25.3333	181.667	-3.13317	Similar to AP2 domain containing protein RAP2.6 (Fragment)			Os03g0830800	780.667	1921.67	-1.19473	Pectinesterase inhibitor domain containing protein			Os01g0862800	3.33333	46.6667	-4.08062	NAC (NAM ATAF1/2 CUC2) transcription factor, Early and transient regulator of abiotic stress response			Os11g0568633	3.66667	20.6667	-2.5022	Conserved hypothetical protein
Os06g0220300	2	13.3333	-3.13239	Similar to Phi-1 protein			Os09g0437500	794	1953	-1.19427	Dormancyauxin associated family protein			Os11g0603100	0.333333	5	-4.07233	Similar to predicted protein			Os04g0578000	45.6667	267.333	-2.50187	ACC synthase, Ethylene biosynthesi
Os02g0802700	973.667	6908	-3.13178	Similar to MGDG synthase type A			Os01g0221100	169.333	419.667	-1.19342	GH3 auxin-responsive promoter family protein			Os07g0207800	0.666667	9.33333	-4.0664	Similar to PGAZAT (POLYGALACTURONASE ABSCISSION ZONE A. THALIANA); polygalacturonase			Os06g0338700	2	12	-2.49816	Similar to Primary amine oxidase
Os12g0592900	9.66667	67.3333	-3.13026	Conserved hypothetical protein			Os04g0420500	22.3333	55	-1.19285	Hypothetical protein			Os05g0437100	12	161.667	-4.0632	Pathogenesis-related transcriptional factor and ERF domain containing protein			Os12g0168100	181.667	1053.67	-2.49693	Similar to AP2 domain containing protein RAP2.6 (Fragment)
Os02g0272300	5184	36874	-3.12944	Similar to Pollen-specific kinase partner protein			Os09g0528000	1466	3622.67	-1.19252	Kinesin, motor region domain containing protein			Os03g0723700	110.333	1476.67	-4.06245	Conserved hypothetical protein			Os01g0643900	8.33333	49	-2.49672	Oleosin family protein
Os07g0442900	10.6667	77.3333	-3.12944	Uncharacterised protein family UPF0497, trans-membrane plant subgroup domain containing protein			Os05g0586600	875.667	2152.33	-1.1903	Similar to SIGE (RNA polymerase sigma subunit E); DNA binding / DNA-directed RNA polymerase/ sigma factor/ transcription factor			Os02g0763501	7.66667	101.667	-4.06019	Similar to Serine threonine kinase 1			Os07g0689150	5.33333	30.6667	-2.4967	Similar to BADH-like protein
Os02g0702100	24.6667	174	-3.12881	Similar to transcription factor GT-3b			Os05g0152900	26.6667	65.3333	-1.19029	Seven-in-absentia protein, sina domain containing protein			Os09g0379600	394	5220.67	-4.05946	Similar to Homeobox-leucine zipper protein HOX25			Os07g0167500	27	154.333	-2.49301	Conserved hypothetical protein
Os04g0390700	6.66667	47.3333	-3.12825	Short-chain dehydrogenase/reductase SDR domain containing protein			Os03g0844800	2717.67	6626	-1.18946	Conserved hypothetical protein			Os03g0673600	0.666667	8.66667	-4.05227	Conserved hypothetical protein			Os12g0564800	13	74.3333	-2.49141	NB-ARC domain containing protein
Os05g0253700	26	186.333	-3.12519	Hypothetical conserved gene			Os03g0655500	26.6667	66.6667	-1.18813	Ankyrin domain containing protein			Os08g0189400	3.33333	45.3333	-4.04849	Germin-like protein 8-5, Disease resistanc			Os11g0235300	22	128.333	-2.49027	Hypothetical gene
Os03g0719450	2093.67	14836.3	-3.12417	Hypothetical gene			Os03g0310633	43.3333	105.667	-1.18611	Non-protein coding transcript			Os09g0426000	269.667	3573.33	-4.04674	Protein of unknown function DUF6, transmembrane domain containing protein			Os03g0103200	14	80.3333	-2.48772	Similar to Physical impedance induced protein
Os03g0356582	452.333	3187.33	-3.12121	Phosphatidylinositol-4-phosphate 5-kinase, core domain containing protein			Os07g0656650	39.3333	97.6667	-1.18563	Non-protein coding transcript			Os12g0568200	3.33333	44	-4.04514	Metallothionein-like protein type 1			Os11g0239900	3.33333	19.3333	-2.48738	Hypothetical protein
Os04g0561800	4	29.3333	-3.12017	Similar to H0211B05.3 protein			Os01g0651400	23.6667	59	-1.18486	Lipase, GDSL domain containing protein			Os03g0603100	20.3333	272	-4.04489	Similar to Phytochrome P450			Os06g0508800	3.33333	19	-2.48204	Conserved hypothetical protein
Os10g0131850	2	14	-3.11857	Hypothetical gene			Os04g0413100	14660.3	35425	-1.18278	Similar to OSIGBa0134P10.7 protein			Os09g0572450	741.667	9653	-4.04374	Hypothetical protein			Os10g0352000	7	39.6667	-2.48167	Conserved hypothetical protein
Os01g0342900	26.3333	185.333	-3.11769	Similar to Adenosine monophosphate binding protein 1 AMPBP1			Os12g0123600	38.3333	91.6667	-1.18134	Similar to GDA1/CD39 family protein			Os05g0503650	0.666667	9	-4.04108	Non-protein coding transcript			Os05g0152900	46.3333	264	-2.4799	Seven-in-absentia protein, sina domain containing protein
Os05g0487100	6.33333	45.3333	-3.11408	Hypothetical conserved gene			Os01g0757301	122.667	300.333	-1.18	Non-protein coding transcript			Os10g0416500	85.3333	1125.33	-4.03846	Similar to Chitinase 1 precursor (EC 3.2.1.14) (Tulip bulb chitinase-1) (TBC-1)			Os05g0371100	24	137	-2.47945	Conserved hypothetical protein
Os07g0561800	2	15	-3.11394	Similar to carbohydrate transporter/ sugar porter			Os07g0524900	130	314.667	-1.17958	Protein of unknown function DUF6, transmembrane domain containing protein			Os04g0494900	2.66667	34	-4.03663	Similar to Unidentified precursor			Os05g0575101	29	168.667	-2.47879	Similar to amino acid transport protein
Os01g0583525	29	203.333	-3.11382	Hypothetical gene			Os06g0155500	318.667	775	-1.17897	Transferase family protein			Os04g0223300	92.6667	1203.67	-4.03469	Similar to Peroxisome type ascorbate peroxidase			Os10g0134250	46	261.333	-2.47686	Hypothetical gene
Os11g0700900	57.6667	404	-3.11049	Glycoside hydrolase, subgroup, catalytic core domain containing protein			Os09g0560100	88.6667	219.333	-1.17805	Hypothetical conserved gene			Os03g0804900	2.66667	36.3333	-4.03251	UDP-glucuronosyl/UDP-glucosyltransferase family protein			Os08g0144000	1268.33	7284.67	-2.47282	Myb, DNA-binding domain containing protein
Os01g0866550	120	837.667	-3.10623	Non-protein coding transcript			Os07g0583500	84.3333	204.333	-1.17782	RNA recognition motif domain domain containing protein			Os06g0534500	0.666667	8.33333	-4.02964	Zinc finger, RING-type domain containing protein			Os02g0211200	2.33333	13.3333	-2.46446	Hypothetical conserved gene
Os07g0588600	8.66667	59	-3.10296	Zinc finger, C2H2-type domain containing protein			Os08g0517750	924	2238	-1.17712	Hypothetical gene			Os09g0522000	4	51.3333	-4.02952	Similar to Dehydration-responsive element-binding protein 1B			Os08g0430050	22.3333	128	-2.46403	Conserved hypothetical protein
Os03g0661500	612	4267.67	-3.1001	Conserved hypothetical protein			Os08g0419100	51	124.667	-1.17676	Conserved hypothetical protein			Os08g0111300	3.66667	47.3333	-4.02754	Transferase family protein			Os08g0527300	26.3333	152	-2.4636	Peptidase C19, ubiquitin carboxyl-terminal hydrolase 2 domain containing protein
Os05g0520600	87	607	-3.09523	Conserved hypothetical protein			Os08g0469400	85.6667	209.667	-1.17626	Similar to Transmembrane emp24 domain-containing protein 10			Os09g0345600	5.33333	70	-4.02597	Conserved hypothetical protein			Os07g0659300	32	182	-2.46323	Conserved hypothetical protein
Os01g0761500	104.667	720	-3.0927	TGF-beta receptor, type I/II extracellular region family protein			Os11g0582000	31.3333	76	-1.17539	Hypothetical conserved gene			Os12g0539751	0.666667	8.66667	-4.02565	Nucleic acid-binding, OB-fold-like domain containing protein			Os06g0268750	666.667	3789.67	-2.46016	Hypothetical protein
Os03g0328300	2.33333	16	-3.09177	Hypothetical conserved gene			Os01g0274201	45	111.667	-1.17528	Hypothetical gene			Os04g0606000	43	554.333	-4.02561	Transferase family protein			Os11g0696501	15.3333	86	-2.45957	Hypothetical protein
Os12g0161100	10	68	-3.09134	Zinc finger, RING/FYVE/PHD-type domain containing protein			Os09g0514200	4173	10193.7	-1.17504	Similar to Calcium-dependent protein kinase			Os01g0772500	5.33333	69	-4.02169	Glycosyl transferase, family 14 protein			Os01g0113400	29	165.333	-2.45596	Similar to Receptor-like kinase
Os08g0526633	21	145.333	-3.08852	Non-protein coding transcript			Os04g0186400	28.3333	68.3333	-1.17368	Pi transporter, Pi homeostasis, Embryo development, Seed germinatio			Os01g0826400	25.6667	332.333	-4.02137	WRKY transcription factor 24 (WRKY24)			Os07g0663500	78	437.333	-2.45146	Similar to Short-chain dehydrogenase/reductase (Fragment)
Os09g0410500	2.66667	18.6667	-3.08829	TCP family transcription factor, Regulation of palea development, Control of floral zygomorph			Os05g0457300	852.667	2050	-1.17304	Hypothetical gene			Os07g0442900	11.3333	143	-4.01843	Uncharacterised protein family UPF0497, trans-membrane plant subgroup domain containing protein			Os03g0332500	406	2273.67	-2.44811	Similar to QM protein
Os02g0182850	362	2493.33	-3.08707	Hypothetical conserved gene			Os01g0351100	184	443.333	-1.17253	Similar to Poly			Os01g0946500	5.66667	73.3333	-4.01744	Similar to Glucan endo-1,3-beta-glucosidase GV (EC 3.2.1.39) ((1->3)-beta-glucan endohydrolase GV) ((1->3)-beta-glucanase isoenzyme GV) (Beta-1,3- endoglucanase GV)			Os03g0694000	442.667	2487.67	-2.44577	Similar to Oxalate oxidase 1 (EC 1.2.3.4) (Germin)
Os02g0626600	3.33333	21.6667	-3.08706	Similar to Phenylalanine ammonia-lyase			Os04g0282200	5089.33	12316.7	-1.16957	Protein of unknown function DUF1685 family protein			Os09g0543900	1.33333	17	-4.01685	Transferase family protein			Os05g0537700	5.33333	28.6667	-2.44576	Protein of unknown function DUF295 family protein
Os02g0537000	71.6667	493	-3.0869	Pectinesterase inhibitor domain containing protein			Os10g0411600	112.333	275.667	-1.16902	Hypothetical protein			Os02g0160250	72.6667	943.333	-4.01644	Hypothetical conserved gene			Os02g0574000	16	88.3333	-2.4426	Similar to Monosaccharide transporter 1
Os01g0848900	185	1271.33	-3.0796	Conserved hypothetical protein			Os09g0324200	143	347	-1.16894	Cyclin-like F-box domain containing protein			Os08g0173300	3	39.3333	-4.00787	Small peptides, Anti-herbivore defense response, Response to wounding and oral secretio			Os01g0133650	4.33333	25	-2.44207	Hypothetical gene
Os01g0755550	41.3333	281.667	-3.07747	Hypothetical gene			Os02g0614732	300.667	723.333	-1.16775	Hypothetical gene			Os01g0682700	1	12.6667	-4.0076	Conserved hypothetical protein			Os08g0410900	4.66667	25.3333	-2.43825	Hypothetical gene
Os01g0313300	49.6667	340.333	-3.07608	Similar to EREBP-3 protein (Fragment)			Os02g0631700	123.333	298	-1.16606	A-type response regulator, Cytokinin signalin			Os07g0267200	16	206	-4.00747	Conserved hypothetical protein			Os08g0206950	17.6667	97.3333	-2.43366	Similar to Pectinesterase
Os06g0139800	839.333	5767.33	-3.07554	Similar to Acid phosphatase (EC 3.1.3.2) 1 allozyme 1			Os03g0719400	3479	8416.33	-1.16572	Alpha/beta hydrolase fold-1 domain containing protein			Os09g0400600	651	8259	-4.00651	Hypothetical protein			Os06g0555900	132.667	739	-2.43288	Hypothetical gene
Os08g0200100	19.6667	134.667	-3.07434	Ribonucleotide reductase-related domain containing protein			Os09g0528050	1394.33	3385	-1.16564	Hypothetical protein			Os06g0215100	139	1781.67	-4.00448	Protein of unknown function DUF1645 family protein			Os10g0524500	26.6667	146.667	-2.43268	Putative glucose-methanol-choline oxidoreductase, Regulation of tapetum degeneration and pollen exine formation, Anther cuticle formatio
Os03g0828300	112	772.333	-3.07386	Similar to (1-4)-beta-mannan endohydrolase-like protein			Os01g0588400	46.6667	113.333	-1.16551	Band 7 protein family protein			Os05g0195700	501	6386.33	-4.00301	Similar to Transcription factor MYBS2			Os04g0472700	6.33333	35.3333	-2.43223	Similar to H0305E08.4 protein
Os04g0394100	38.6667	265.333	-3.06665	Similar to H0718E12.3 protein			Os02g0768400	41	100.333	-1.16455	Hypothetical gene			Os03g0360750	10	126.333	-3.9926	Hypothetical protein			Os02g0599151	30.3333	169.333	-2.43119	Probable protein phosphatase 2C 17
Os05g0570900	217	1474.33	-3.06585	Cupredoxin domain containing protein			Os06g0590500	425	1034.67	-1.16439	Similar to Syntaxin 121 (AtSYP121) (Syntaxin-related protein At-Syr1)			Os11g0444800	167.333	2136	-3.99101	Conserved hypothetical protein			Os12g0571700	2	10.6667	-2.42973	Conserved hypothetical protein
Os03g0425450	33	222.667	-3.06476	Hypothetical gene			Os03g0290300	1618	3882.33	-1.16132	Similar to W-3 fatty acid desaturase (Fragment)			Os02g0639100	26.3333	334	-3.98935	Similar to H0801D08.12 protein			Os04g0127750	3.66667	20.3333	-2.42705	Similar to OSIGBa0097I11.2 protein
Os02g0175700	5458.33	36859	-3.06176	Epsin-like, N-terminal domain containing protein			Os12g0133350	149.667	358.333	-1.15984	Non-protein coding transcript			Os06g0651200	153.333	1951	-3.98906	Conserved hypothetical protein			Os08g0387050	78.6667	443.667	-2.42676	Conserved hypothetical protein
Os07g0674800	10	69	-3.0613	Similar to AP2 domain transcription factor EREBP			Os06g0128700	494.667	1193.67	-1.15361	Ankyrin repeat domain containing protein			Os03g0258000	23	290.333	-3.97976	Similar to Resistance protein candidate (Fragment)			Os06g0685200	13.3333	73	-2.42141	Hypothetical conserved gene
Os04g0476600	44	298	-3.05875	C2 calcium-dependent membrane targeting domain containing protein			Os11g0620500	1208	2908.33	-1.15178	Tyrosine protein kinase domain containing protein			Os08g0482600	6	76	-3.97407	Cupredoxin domain containing protein			Os10g0533800	11.3333	62.6667	-2.42048	Concanavalin A-like lectin/glucanase, subgroup domain containing protein
Os02g0175750	2090.33	14172.7	-3.0577	Hypothetical protein			Os09g0518200	340.667	820.333	-1.15148	UDP-glucuronosyl/UDP-glucosyltransferase family protein			Os07g0446900	28	348.667	-3.96982	Similar to OSIGBa0102I15.5 protein			Os04g0431700	215.667	1183	-2.41893	Exocyst-localized protein, Resistance to planthoppers, (Nipponbare: BPH-susceptible
Os01g0783200	2628	17712.3	-3.05488	Similar to Diacylglycerol kinase			Os11g0531300	266.667	640	-1.1512	Similar to Universal minicircle sequence binding protein			Os10g0578950	3.66667	46	-3.96901	Similar to 4-coumarate--CoA ligase-like 2			Os09g0356000	13.6667	76.3333	-2.41723	Similar to OsD305
Os08g0457000	2.66667	17.3333	-3.05464	Conserved hypothetical protein			Os07g0525400	4612.67	11032.7	-1.15101	RabGAP/TBC domain containing protein			Os02g0264700	8.66667	106	-3.96588	Similar to flagelliform silk protein-like protein [Oryza sativa (japonica cultivar-group)]			Os11g0133001	10.6667	58.3333	-2.41486	Similar to Ser/Thr protein kinase (Fragment)
Os08g0240000	7	48	-3.0537	Similar to STF-1 (Fragment)			Os10g0442400	48	116.333	-1.14871	Similar to UDP-glucoronosyl and UDP-glucosyl transferase family protein, expressed			Os10g0392400	171	2104.67	-3.96394	Tify domain containing protein			Os12g0128450	57.3333	315.667	-2.41447	Similar to YDG/SRA domain containing protein
Os02g0160500	9143.33	61438	-3.04702	Hypothetical conserved gene			Os03g0337000	4173.67	9855.67	-1.14443	Conserved hypothetical protein			Os01g0658300	2.33333	28.3333	-3.96294	Conserved hypothetical protein			Os11g0701900	41.6667	224.333	-2.41175	Glycoside hydrolase, family 18 protein
Os08g0352100	1.66667	11.3333	-3.04642	Conserved hypothetical protein			Os05g0198000	121.333	294.667	-1.14437	Conserved hypothetical protein			Os01g0113500	11.6667	145	-3.95989	Similar to Receptor-like kinase			Os01g0966900	2.66667	14.3333	-2.41033	Similar to Sorbitol transporter
Os05g0549900	11	73.3333	-3.04631	Similar to Lipid phosphate phosphatase 3			Os01g0161300	56.3333	132.333	-1.14369	Hypothetical conserved gene			Os09g0548066	11.3333	139.333	-3.95812	Conserved hypothetical protein			Os01g0275200	8.66667	49.3333	-2.40911	Similar to Protein argonaute 15
Os04g0385600	100.667	675.333	-3.04607	Tetratricopeptide-like helical domain containing protein			Os01g0114800	43	102.333	-1.14335	Similar to H0215A08.3 protein			Os09g0572400	970.667	11937	-3.95483	Similar to Abcf2-prov protein			Os06g0498450	2	11	-2.40832	Hypothetical conserved gene
Os11g0672400	489	3267	-3.04583	Calponin homology domain domain containing protein			Os07g0535200	120.333	284.667	-1.14301	Cyclin-like F-box domain containing protein			Os06g0134800	341.667	4232	-3.95473	Folate-binding, YgfZ domain containing protein			Os03g0723700	270.333	1476.67	-2.40782	Conserved hypothetical protein
Os05g0461600	533	3575	-3.0453	Similar to SIK1 protein (Nucleolar protein NOP56)			Os12g0102200	578.333	1383	-1.14272	LisH dimerisation motif domain containing protein			Os05g0526700	7	85.3333	-3.95291	Harpin-induced 1 domain containing protein			Os05g0512050	8.66667	48.3333	-2.40779	Conserved hypothetical protein
Os11g0636050	3.66667	25	-3.04378	Hypothetical protein			Os08g0215200	547.333	1302	-1.13972	Conserved hypothetical protein			Os04g0447650	20.6667	255.667	-3.95017	Hypothetical gene			Os04g0267600	170.333	924	-2.40339	Cyclin-like F-box domain containing protein
Os02g0303500	39	263	-3.03357	Eggshell protein family protein			Os11g0470500	158.333	376	-1.13945	Similar to Protein kinase domain containing protein, expressed			Os05g0132700	4	50.3333	-3.94978	Similar to R2R3 Myb-like protein			Os03g0689350	3225.33	17564.3	-2.39897	Hypothetical protein
Os09g0267400	1447.67	9625.33	-3.03105	Harpin-induced 1 domain containing protein			Os01g0705800	41	95.6667	-1.13904	Conserved hypothetical protein			Os02g0703700	258.667	3235.33	-3.94926	Hypothetical protein			Os03g0644600	1043	5624.33	-2.39664	Protein of unknown function DUF761, plant domain containing protein
Os08g0518900	16.6667	110.667	-3.03081	Chitinase (EC 3.2.1.14)			Os02g0559300	2224.67	5281.67	-1.13869	Hypothetical conserved gene			Os01g0971800	79	969.333	-3.94684	Transcription factor with a GARP DNA-binding domain, Photoperiodic control of flowering time, Clock associated-componen			Os10g0331866	4	21.6667	-2.39579	Conserved hypothetical protein
Os01g0128000	15.6667	105.333	-3.03026	Myb transcription factor domain containing protein			Os03g0160600	45.6667	108.333	-1.13844	Similar to type I inositol-1,4,5-trisphosphate 5-phosphatase CVP2			Os01g0124200	478	5864	-3.94556	Similar to Bowman Birk trypsin inhibitor			Os10g0578950	8.33333	46	-2.39348	Similar to 4-coumarate--CoA ligase-like 2
Os02g0624350	6	40	-3.03	Hypothetical protein			Os01g0107750	174.333	415	-1.13838	Hypothetical protein			Os08g0183900	87.6667	1075.33	-3.94538	Similar to dihydroflavonol-4-reductase			Os03g0723800	272.333	1472.33	-2.39335	Hypothetical protein
Os08g0183900	112.667	750.667	-3.02984	Similar to dihydroflavonol-4-reductase			Os07g0525451	3223.33	7650.67	-1.13754	Non-protein coding transcript			Os01g0699400	95.3333	1170.67	-3.94455	Serine/threonine protein kinase domain containing protein			Os08g0110650	113	604.667	-2.39165	Non-protein coding transcript
Os01g0621500	3.33333	20.6667	-3.02716	Conserved hypothetical protein			Os04g0456900	66.3333	157	-1.13733	Similar to H0523F07.9 protein			Os03g0288051	249.667	3065.67	-3.94382	Conserved hypothetical protein			Os01g0743500	8092	43746.7	-2.39094	Cytosolic NADP malic enzyme
Os11g0683700	6321.67	41767.7	-3.0259	Pectin lyase fold domain containing protein			Os01g0310700	43	101.667	-1.13728	Non-protein coding transcript			Os08g0561800	4	49.3333	-3.9438	Similar to Mov34/MPN/PAD-1 family protein			Os06g0273700	14.6667	81	-2.39074	Protein of unknown function DUF231, plant domain containing protein
Os07g0271600	107.333	708.667	-3.02512	Similar to MAK16 protein-related			Os07g0621800	329	787.333	-1.13685	Alcohol dehydrogenase superfamily, zinc-containing protein			Os04g0176200	0.666667	8.33333	-3.94159	Similar to N-methyltransferase			Os02g0162766	125	681.333	-2.38978	Hypothetical conserved gene
Os09g0567201	19.3333	127	-3.02303	Hypothetical protein			Os04g0538400	39	93.3333	-1.1365	Similar to Nodulin 21 (N-21)			Os01g0946600	12.6667	154.667	-3.94144	Conserved hypothetical protein			Os05g0172800	12	65	-2.38675	Conserved hypothetical protein
Os01g0511100	1147	7561.33	-3.02044	UspA domain containing protein			Os11g0116000	18283	43248.7	-1.13452	Similar to Nonspecific lipid-transfer protein 1 (LTP 1) (Major allergen Pru d 3)			Os11g0224200	5.33333	65.3333	-3.93845	Similar to LGC1			Os09g0252700	289.333	1566.33	-2.38643	Similar to E3 ubiquitin protein ligase UPL1 (EC 6.3.2.-) (Ubiquitin-protein ligase 1)
Os04g0282200	5089.33	33575.3	-3.01774	Protein of unknown function DUF1685 family protein			Os07g0480300	52.6667	124.333	-1.1344	Hypothetical conserved gene			Os04g0543600	24	299.667	-3.93832	Amino acid/polyamine transporter I family protein			Os10g0125300	12	65	-2.38513	F-box domain, cyclin-like domain containing protein
Os09g0250300	1.33333	8.66667	-3.01743	Similar to Thylakoid membrane phosphoprotein 14 kDa			Os07g0481300	81.3333	189.333	-1.13432	Hypothetical conserved gene			Os02g0454300	0.666667	7.66667	-3.93729	Conserved hypothetical protein			Os07g0481300	84.3333	455	-2.38359	Hypothetical conserved gene
Os02g0774100	41.3333	272.667	-3.01403	Similar to thioredoxin-like 5			Os05g0462000	207	490	-1.13383	Similar to plant-specific domain TIGR01589 family protein			Os01g0152951	38.3333	476.333	-3.93598	Hypothetical conserved gene			Os03g0743800	138.333	749	-2.38306	Similar to predicted protein
Os07g0684000	3408.33	22348.3	-3.01203	Ricin B-related lectin domain containing protein			Os09g0455750	37.3333	89.3333	-1.13208	Hypothetical protein			Os09g0400700	682	8291	-3.93451	Conserved hypothetical protein			Os09g0570850	420	2261	-2.38219	Similar to Histone H2B
Os02g0686100	176	1146	-3.00935	Similar to RING-H2 finger protein ATL1B			Os02g0318600	242	567	-1.13113	Similar to PDR-like ABC transporter			Os03g0198600	78.6667	956.667	-3.93304	Homeodomain-leucine zipper transcription factor, Regulation of panicle exsertio			Os06g0556000	2236.67	12005	-2.38168	Amino acid permease, Transport of amino acid
Os01g0635800	82.6667	534.333	-3.00898	Hypothetical gene			Os03g0719450	2093.67	4950.33	-1.13046	Hypothetical gene			Os08g0328600	4.66667	56.3333	-3.93233	Cyclin-like F-box domain containing protein			Os01g0609900	244	1317	-2.37833	Similar to Pleiotropic drug resistance protein 4
Os01g0867300	806	5279.33	-3.00834	bZIP transcription factor, Abiotic stress response, ABA signaling, Suppressor of floral transition upon drought stres			Os09g0255300	29.3333	69.3333	-1.12985	Glycoside hydrolase, family 32 protein			Os02g0463500	12	148	-3.92978	Peptidase S10, serine carboxypeptidase domain containing protein			Os04g0613600	3	15.6667	-2.37539	Similar to 40S ribosomal protein S11
Os02g0237000	95.6667	618	-3.00749	Similar to peroxidase 52			Os01g0555600	52.3333	124	-1.12954	Dynein light chain, type 1 family protein			Os01g0793800	5.33333	63.3333	-3.92808	Conserved hypothetical protein			Os11g0234300	187.667	1004.33	-2.37491	Non-protein coding transcript
Os08g0520600	83.3333	546	-3.00679	Conserved hypothetical protein			Os06g0269200	111	258	-1.12917	Protein of unknown function DUF6, transmembrane domain containing protein			Os01g0945250	1.33333	17	-3.92503	Hypothetical protein			Os03g0689300	3327.33	17830.7	-2.37411	Plasma membrane H+ ATPase (EC 3.6.3.6) (H-ATPase)
Os09g0455300	29.3333	191	-3.00482	Similar to INDEHISCENT protein			Os06g0212500	524.667	1235	-1.12838	Xyloglucan fucosyltransferase domain containing protein			Os03g0288000	268	3247.33	-3.9222	Similar to Metallothionein			Os02g0594232	5.33333	29	-2.36891	Hypothetical conserved gene
Os12g0230233	4006.33	26005	-3.00128	Hypothetical protein			Os01g0946300	70.3333	164.667	-1.12726	Similar to Lecithin:cholesterol acyltransferase family protein, expressed			Os04g0432800	82.3333	995.667	-3.91747	Similar to H0315E07.3 protein			Os02g0198366	9.33333	50	-2.36832	Hypothetical protein
Os04g0350100	3	19	-2.99814	Proteinase inhibitor I25, cystatin domain containing protein			Os01g0227350	843.667	1971	-1.12627	Hypothetical protein			Os01g0692000	209.667	2474.67	-3.91642	Similar to Glutathione S-transferase GSTU6			Os09g0551500	6.33333	32.6667	-2.36781	Similar to S-locus receptor-like kinase RLK14
Os10g0471000	1244.33	8072.33	-2.99809	Protein of unknown function DUF810 domain containing protein			Os12g0230266	454	1060	-1.12478	Hypothetical genes			Os02g0764700	56.3333	679.667	-3.9161	Similar to Ethylene-responsive transcription factor 4 (Ethylene-responsive element binding factor 4) (Related to APETALA-2 protein 5) (EREBP-4) (AtERF4)			Os12g0283100	17.3333	94	-2.365	Nucleotidyltransferase domain containing protein
Os06g0623200	4	26.3333	-2.99694	Similar to Cinnamoyl-CoA reductase (EC 1.2.1.44)			Os02g0649800	174	404.667	-1.12286	Similar to Cytochrome B5 homolog (Fragment)			Os02g0624300	17	205	-3.91479	R2R3-type MYB transcription factor, Negative regulation of cold tolerance, Maintenance of Pi homeostasi			Os01g0118700	976.333	5178.67	-2.36464	Similar to HGA4
Os12g0230200	5152.33	33305.7	-2.99439	Similar to Protein kinase-like protein			Os02g0570600	171.333	405.667	-1.1228	Hypothetical protein			Os11g0109633	6.33333	78.6667	-3.9139	Hypothetical conserved gene			Os03g0625201	189.667	1008	-2.36323	Hypothetical gene
Os04g0404601	21	135.333	-2.99044	Hypothetical protein			Os02g0207100	42.3333	98	-1.12105	Similar to UDP-glycosyltransferase UGT99C4			Os01g0288800	1.66667	20.3333	-3.91181	Conserved hypothetical protein			Os04g0394100	265.333	1404.67	-2.36305	Similar to H0718E12.3 protein
Os09g0425200	128	825	-2.98709	Conserved hypothetical protein			Os02g0175700	5458.33	12805.7	-1.12041	Epsin-like, N-terminal domain containing protein			Os03g0200100	16.3333	193.333	-3.91122	Hypothetical protein			Os10g0382600	313	1656.33	-2.36293	Conserved hypothetical protein
Os06g0262800	73	470.333	-2.98599	Similar to Very-long-chain fatty acid condensing enzyme CUT1			Os12g0133300	206	484	-1.12039	Similar to Carbohydrate transporter/ sugar porter/ transporter			Os06g0583600	12.3333	146.667	-3.91097	Protein kinase, catalytic domain domain containing protein			Os01g0113600	112	591.333	-2.36057	Hypothetical protein
Os03g0200200	230	1487	-2.98294	Conserved hypothetical protein			Os05g0280700	3471.33	8116.33	-1.11989	Similar to Resistance protein candidate (Fragment)			Os02g0671100	112.667	1356.67	-3.91024	Cyclin-like F-box domain containing protein			Os08g0491000	55	292.667	-2.36036	Hypothetical conserved gene
Os01g0628700	66.3333	429.667	-2.98285	Cytochrome P450			Os03g0388800	10255	23872.7	-1.11923	Similar to Hydrolase			Os05g0594001	0.666667	8	-3.90736	Non-protein coding transcript			Os04g0206600	6.66667	35.3333	-2.36027	UDP-glucuronosyl/UDP-glucosyltransferase family protein
Os06g0147100	1190	7650.67	-2.98271	Similar to cDNA clone:J023088C01, full insert sequence			Os09g0518266	317.667	753.333	-1.11892	Hypothetical protein			Os05g0533400	3.66667	45.3333	-3.90537	NB-ARC domain containing protein			Os03g0432666	58.3333	308	-2.35979	Hypothetical gene
Os02g0670200	7	43.6667	-2.97717	Hypothetical protein			Os08g0213400	231.667	539.667	-1.11871	Conserved hypothetical protein			Os02g0134300	590	7071	-3.89929	Protein of unknown function DUF701, zinc-binding putative family protein			Os02g0573500	3.66667	19.6667	-2.35835	Similar to Monosaccharide transporter 1
Os07g0694200	40	255.333	-2.97667	Conserved hypothetical protein			Os07g0108400	6046.33	14084	-1.11824	Similar to Pollen-specific C2 domain containing protein			Os08g0188900	0.666667	8	-3.89813	Germin-like protein 8-1, Disease resistanc			Os10g0535900	21	111	-2.35643	Similar to ATEXPA7 (ARABIDOPSIS THALIANA EXPANSIN A7)
Os11g0158200	373.667	2390	-2.9741	FAD-dependent pyridine nucleotide-disulphide oxidoreductase domain containing protein			Os02g0514326	456.667	1076.67	-1.11672	Hypothetical protein			Os07g0130100	13.3333	160	-3.89807	Similar to Resistance protein candidate (Fragment)			Os09g0434600	2.33333	12.3333	-2.35426	Similar to glycosyltransferase family protein 2
Os05g0361700	256.333	1631.33	-2.97219	Similar to EREBP-2 protein (Fragment)			Os07g0643700	59	139.333	-1.1166	Alpha/beta hydrolase fold-3 domain containing protein			Os06g0698812	3.66667	42.3333	-3.89622	Disease resistance protein domain containing protein			Os07g0463600	5	26	-2.35263	O-methyltransferase, family 2 domain containing protein
Os08g0476900	10.6667	68.6667	-2.97194	Similar to Patatin-like protein 1			Os03g0228200	247.667	582.333	-1.11536	Conserved hypothetical protein			Os09g0454900	25	293	-3.89552	Serine/threonine protein kinase-related domain containing protein			Os01g0691200	18	93.6667	-2.34701	Hypothetical protein
Os03g0371600	9.33333	59.3333	-2.97186	Conserved hypothetical protein			Os01g0206800	2758.33	6439	-1.1121	Protein kinase, core domain containing protein			Os06g0630850	5.66667	64	-3.89541	Conserved hypothetical protein			Os08g0187900	30.3333	163	-2.34506	Ubiquitin-conjugating enzyme, E2 domain containing protein
Os01g0746400	24.3333	154.667	-2.96939	Carotenoid cleavage dioxygenase 8, Control of lateral bud outgrowth, Regulation of tillering, Strigolactones biosynthesi			Os12g0621400	7376	16968.7	-1.11148	Conserved hypothetical protein			Os01g0864566	1.33333	15.3333	-3.89172	Hypothetical conserved gene			Os08g0555300	9	47.6667	-2.34421	Nonaspanin (TM9SF) domain containing protein
Os02g0181700	19	120.333	-2.96758	Conserved hypothetical protein			Os05g0491800	940.333	2205.67	-1.11143	Hypothetical protein			Os04g0556400	10	117	-3.89124	Similar to UDP-glycosyltransferase UGT93B9			Os01g0848250	1563.33	8195.67	-2.34405	Non-protein coding transcript
Os04g0398000	131.333	827.667	-2.9659	ERF transcription factor, A member of APETALA2/Ethylene-Responsive Element Binding Protein(AP2/EREBP) family, Regulation of drought stress response, Innate immunit			Os03g0192100	502.333	1169	-1.11107	Similar to Serine carboxypeptidase family protein, expressed			Os09g0544000	126.333	1504.33	-3.88561	Transferase family protein			Os09g0255200	10.3333	53	-2.34328	Putative cysteine proteinase inhibitor 11
Os02g0446100	306	1933.67	-2.96585	Similar to H1005F08.19 protein			Os06g0472900	2685.67	6257.33	-1.10873	Haem peroxidase family protein			Os02g0247800	519.333	6175.33	-3.88526	Similar to calcium ion binding protein			Os02g0624100	13.6667	72.3333	-2.34234	EGF-type aspartate/asparagine hydroxylation site domain containing protein
Os02g0253800	343	2180.67	-2.96458	Conserved hypothetical protein			Os04g0628900	50.6667	116.667	-1.10823	Cyclin-P1-1			Os05g0516475	25.3333	296.667	-3.88353	Hypothetical protein			Os05g0511050	81.3333	429.333	-2.34094	Similar to aspartyl protease family protein
Os08g0536200	12.6667	81.3333	-2.96421	Uncharacterised protein family UPF0497, trans-membrane plant subgroup domain containing protein			Os10g0326800	113.667	266.333	-1.10675	Conserved hypothetical protein			Os07g0535800	129.333	1495	-3.88289	Similar to SRK15 protein (Fragment)			Os02g0264700	20.6667	106	-2.33854	Similar to flagelliform silk protein-like protein [Oryza sativa (japonica cultivar-group)]
Os05g0480350	28	177.667	-2.96362	Hypothetical gene			Os08g0277200	782.667	1813.33	-1.10671	Similar to Cinnamoyl-CoA reductase (EC 1.2.1.44)			Os05g0511050	35.6667	429.333	-3.88105	Similar to aspartyl protease family protein			Os03g0289850	153.667	792.333	-2.33831	Hypothetical gene
Os07g0601900	226.333	1429.67	-2.96084	Similar to NADPH HC toxin reductase (Fragment)			Os11g0249000	197	457	-1.1047	NB-ARC domain containing protein			Os08g0126000	1	11.6667	-3.88056	Hypothetical conserved gene			Os09g0452900	569	2975.33	-2.33803	Glycosyl transferase, family 31 protein
Os02g0618525	7.33333	46	-2.96029	Hypothetical protein			Os12g0435100	42.3333	98.3333	-1.10399	Hypothetical protein			Os02g0227100	24	278.333	-3.87821	Conserved hypothetical protein			Os08g0478466	29.6667	153.667	-2.33742	Protein of unknown function DUF296 domain containing protein
Os05g0138300	4905.67	30991.7	-2.95927	Similar to ICT protein (Fragment)			Os08g0518000	31.3333	71.6667	-1.10331	Conserved hypothetical protein			Os03g0230300	557.333	6566.33	-3.87818	Homologue of SRO (similar to RCD one), Regulation of stomatal closure, Abiotic stress respons			Os02g0237801	33	172.333	-2.33609	Hypothetical conserved gene
Os04g0101700	1348.33	8485	-2.95882	Engulfment and cell motility, ELM domain containing protein			Os01g0699100	35.3333	81	-1.10309	Serine/threonine protein kinase domain containing protein			Os02g0703600	278	3267	-3.87233	Similar to Abscisic acid 8'-hydroxylase 1			Os03g0623100	311.333	1611.67	-2.33107	Conserved hypothetical protein
Os01g0307624	2.66667	16.6667	-2.95469	Conserved hypothetical protein			Os03g0609200	37	83.6667	-1.10244	Similar to DNA-directed RNA polymerase III subunit 22.9 kDa polypeptide			Os12g0568166	3.33333	38.3333	-3.87205	Conserved hypothetical protein			Os08g0392500	11	58.6667	-2.32894	Hypothetical conserved gene
Os03g0322200	71.3333	450	-2.95436	Similar to serine-rich protein-related			Os10g0392600	172.667	402	-1.10163	SPX domain-containing protein, Negative regulation of phosphate signaling, Pi homeostasi			Os01g0156000	5.33333	63.3333	-3.86983	Similar to Myb family DNA-binding protein			Os11g0155900	7.66667	39	-2.32508	Histone H3
Os10g0456100	6	37.3333	-2.95336	Similar to Brn1-like protein			Os05g0510100	355.333	820.667	-1.10103	Protein of unknown function DUF567 family protein			Os10g0173000	892.667	10324.7	-3.8666	Conserved hypothetical protein			Os04g0659300	243.333	1250.67	-2.32496	Receptor-like protein, Root development, Salt stress response, Regulation of iron acquisitio
Os12g0218100	129	809.667	-2.9526	Similar to cDNA, clone: J065028F04, full insert sequence			Os06g0695400	669	1552.67	-1.10076	Haem peroxidase family protein			Os03g0645900	58	670	-3.86612	Carotenoid oxygenase family protein			Os02g0724000	348.333	1803.33	-2.32482	CONSTANS-like protein, Heading promotion under long-day conditio
Os04g0517500	277.333	1751.67	-2.95114	Similar to Phosphoenolpyruvate carboxylase kinase			Os10g0135300	321.333	740.667	-1.10073	F-box domain, cyclin-like domain containing protein			Os01g0917100	0.666667	7.66667	-3.86532	Protein of unknown function DUF1675 domain containing protein			Os07g0581300	3552.67	18359	-2.3234	Conserved hypothetical protein
Os09g0401000	12	78.3333	-2.95112	Myb factor			Os06g0515400	230	536.333	-1.09893	Hypothetical protein			Os03g0610900	243.667	2791.67	-3.86443	Serine/threonine protein kinase, Abscisic acid (ABA)-activated protein kinase, Hyperosmotic stress response, ABA signal transductio			Os03g0289800	252.667	1288.33	-2.32068	Similar to Leucoanthocyanidin dioxygenase-like protein
Os03g0803100	406	2566	-2.94999	Unknow protein			Os11g0440866	26.3333	61.3333	-1.09676	Non-protein coding transcript			Os01g0200350	708	8176.33	-3.86396	Hypothetical protein			Os06g0229900	76.3333	392.333	-2.31941	Similar to Starch synthase IIa (EC 2.4.1.21) (Fragment)
Os03g0374600	1089	6833	-2.94981	Glycoside hydrolase, family 17 protein			Os01g0373500	30	70.3333	-1.09569	Protein of unknown function DUF594 domain containing protein			Os03g0386000	670.333	7766.67	-3.85899	Similar to Salt-responsive WD40 protein 5			Os02g0608801	11	55	-2.31926	Lipase, GDSL domain containing protein
Os03g0156600	7.33333	44.6667	-2.94794	Similar to Farnesylated protein (ATFP6)			Os06g0641200	92.6667	212.333	-1.09424	Similar to Cytochrome P450 CYP71Y10			Os01g0200300	511.333	5930	-3.85673	Similar to Homeobox-leucine zipper protein HOX29			Os02g0824100	11	56	-2.3179	Cytochrome P450 family protein
Os03g0361700	1.66667	10.3333	-2.94532	Similar to Terpene synthase family, metal binding domain containing protein, expressed			Os01g0363600	176	405.333	-1.09314	Similar to hydroxyethylthiazole kinase family protein			Os01g0266100	12	141	-3.8556	Similar to RING finger family protein			Os03g0826300	3	16	-2.31673	Similar to predicted protein
Os09g0458700	35.3333	221.333	-2.94325	EF hand domain containing protein			Os04g0497300	172	403.667	-1.09278	Similar to Atozi1 (Fragment)			Os03g0134500	4.66667	53.6667	-3.85484	Cytochrome p450 (CYP78A9)			Os12g0583801	6.33333	33	-2.31331	Conserved hypothetical protein
Os03g0840800	357.333	2220.33	-2.93785	Similar to Phospholipase D			Os07g0281200	376	865.667	-1.0922	Conserved hypothetical protein			Os03g0806600	186.333	2151.67	-3.85465	Conserved hypothetical protein			Os05g0504800	2.33333	11.6667	-2.3102	Similar to Protein kinase domain containing protein
Os06g0534500	1.66667	10.3333	-2.93654	Zinc finger, RING-type domain containing protein			Os08g0249000	1025.33	2334.33	-1.09143	Zinc finger, B-box domain containing protein			Os07g0120300	33	379.667	-3.85136	Similar to predicted protein			Os07g0446900	68.3333	348.667	-2.30882	Similar to OSIGBa0102I15.5 protein
Os01g0761600	98.6667	604.333	-2.93553	Hypothetical protein			Os09g0267400	1447.67	3303.67	-1.08879	Harpin-induced 1 domain containing protein			Os09g0455000	25.3333	293	-3.84962	Hypothetical protein			Os04g0613100	27.3333	141.333	-2.30802	Non-protein coding transcript
Os05g0405400	3614	22456	-2.93459	Hypothetical conserved gene			Os02g0572300	137.333	312.667	-1.08868	Similar to RING-H2 finger protein ATL3B			Os11g0286500	1.33333	14.6667	-3.84822	Conserved hypothetical protein			Os11g0234200	226	1157.67	-2.30514	Zinc finger, RING/FYVE/PHD-type domain containing protein
Os06g0136300	118.333	729.667	-2.93026	Similar to OSIGBa0142C11.2 protein			Os01g0207001	2653	6081.67	-1.0858	Hypothetical protein			Os01g0152675	8	92.3333	-3.84819	Non-protein coding transcript			Os05g0557950	560.667	2860.33	-2.30495	Hypothetical protein
Os07g0613800	107.667	669.667	-2.92978	Protein of unknown function DUF1677, plant domain containing protein			Os07g0167700	52	119	-1.08561	Conserved hypothetical protein			Os01g0153000	152.333	1747	-3.84618	Protein kinase, catalytic domain domain containing protein			Os01g0187600	4.66667	23.6667	-2.30144	Similar to Cytokinin dehydrogenase 1
Os11g0115400	6526	40354.7	-2.92924	Lipid transfer protein LPT IV			Os12g0177900	60.6667	141.333	-1.08495	Similar to Aldehyde dehydrogenase			Os01g0859300	15.3333	174.667	-3.84419	bZIP transcription factor, Stress response and ABA signal transduction, Regulation of plant fertilit			Os10g0483450	5	25	-2.30138	Non-protein coding transcript
Os04g0273100	2.66667	16.3333	-2.92733	Similar to Transposase			Os08g0153900	215	493	-1.08443	Protein of unknown function DUF599 family protein			Os05g0121100	6.33333	73.3333	-3.84115	Conserved hypothetical protein			Os08g0110600	228.333	1147.67	-2.2962	Protein of unknown function DUF1442 domain containing protein
Os05g0464400	46	285	-2.92515	Hypothetical conserved gene			Os06g0486000	155.333	360	-1.08395	Protein kinase, core domain containing protein			Os05g0513700	2	22	-3.83843	Reticulon domain containing protein			Os03g0196600	56.3333	281	-2.29389	Similar to satase isoform II
Os01g0757200	217	1331	-2.9196	GA 2-oxidase3, GA metabolis			Os11g0591550	56.6667	128.333	-1.08372	ThiJ/PfpI domain containing protein			Os10g0346450	0.666667	7.33333	-3.8372	Hypothetical protein			Os05g0447620	10.6667	54.3333	-2.29297	Hypothetical conserved gene
Os05g0410601	431	2670	-2.91937	Hypothetical protein			Os07g0190000	232.333	534.667	-1.08313	Similar to 1-deoxy-D-xylulose 5-phosphate synthase 2 precursor			Os01g0839100	38	434	-3.83479	Zinc finger, C2H2 domain containing protein			Os04g0209200	342.667	1731	-2.29169	Similar to MRP-like ABC transporter
Os02g0530600	636.667	3904	-2.91936	Poly(ADP-ribose) polymerase, regulatory region domain containing protein			Os04g0167900	95.3333	215.667	-1.08171	Protein phosphatase 2C-like domain containing protein			Os06g0543500	1030	11685.7	-3.83187	Hypothetical protein			Os01g0148500	75	378	-2.2914	Protein of unknown function DUF1677, Oryza sativa family protein
Os01g0391100	610.333	3731.67	-2.9182	Hypothetical gene			Os05g0171200	100.667	230.333	-1.08111	Embryo-specific 3 family protein			Os12g0437800	67	756	-3.82955	Similar to MPI			Os09g0127700	507.333	2555.33	-2.29118	Conserved hypothetical protein
Os01g0276650	2287.67	14012	-2.91619	Non-protein coding transcript			Os12g0570700	1261	2887.67	-1.08052	Similar to Metallothionein-like protein type 1			Os07g0558150	5.66667	64.6667	-3.82906	Hypothetical protein			Os12g0576750	11.6667	60	-2.28943	Nucleotide pyrophosphatase, Hydrolysis of UDP, ADP and adenosine 5'-phosphosulfat
Os11g0258700	40	245	-2.91157	Similar to Helix-loop-helix DNA-binding domain containing protein			Os11g0684700	83	191.333	-1.07986	Similar to NB-ARC domain containing protein, expressed			Os07g0602900	623.333	7099.33	-3.82432	Protein of unknown function DUF1675 domain containing protein			Os11g0438400	4.33333	22	-2.28766	Hypothetical conserved gene
Os09g0546700	36.6667	222.667	-2.91024	Similar to SAUR55 - auxin-responsive SAUR family member			Os03g0109300	1007	2294.67	-1.07968	Similar to Lysine decarboxylase-like protein			Os03g0645966	55	618	-3.82375	Hypothetical gene			Os03g0693800	42.3333	216.667	-2.28651	Similar to Oxalate oxidase 1 (EC 1.2.3.4) (Germin)
Os05g0247800	111.333	680.333	-2.90845	Glycoside hydrolase, family 18 protein			Os06g0550901	101	227.333	-1.07942	Non-protein coding transcript			Os01g0113400	14.3333	165.333	-3.82188	Similar to Receptor-like kinase			Os07g0457550	97	486.333	-2.28568	Similar to CAAX amino terminal protease family protein
Os01g0124200	1026.33	6248.67	-2.90582	Similar to Bowman Birk trypsin inhibitor			Os04g0683850	47.6667	109	-1.07899	Similar to Glutathione peroxidase			Os03g0408101	5.33333	59	-3.82006	Hypothetical protein			Os03g0625300	212.333	1061	-2.28567	Similar to nucleotide binding protein
Os10g0147900	701.333	4266	-2.90506	Armadillo-like helical domain containing protein			Os10g0206000	50	115.333	-1.0783	Non-protein coding transcript			Os02g0671800	62	691.667	-3.81807	Integrase, catalytic core domain containing protein			Os06g0188700	3.66667	18	-2.28362	Similar to Glutamate receptor
Os02g0492800	3	17.6667	-2.90419	Conserved hypothetical protein			Os03g0661500	612	1383.67	-1.07803	Conserved hypothetical protein			Os04g0447700	33.3333	377.333	-3.81722	Similar to Polyketide reductase			Os06g0154600	28	139.333	-2.28212	Similar to Dihydroneopterin aldolase
Os01g0186950	59	358	-2.90341	Hypothetical protein			Os01g0347150	56.3333	128.333	-1.07739	Non-protein coding transcript			Os04g0404601	36.6667	406.667	-3.81717	Hypothetical protein			Os10g0329400	34.3333	174.333	-2.28206	Conserved hypothetical protein
Os05g0524100	352.333	2134.33	-2.90175	Conserved hypothetical protein			Os05g0405400	3614	8131	-1.07705	Hypothetical conserved gene			Os08g0203100	25.6667	281.667	-3.81342	Hypothetical conserved gene			Os01g0172900	78	392	-2.28114	Glycoside hydrolase, family 28 domain containing protein
Os05g0410500	472.333	2873.67	-2.90165	TGF-beta receptor, type I/II extracellular region family protein			Os01g0281100	591	1343.67	-1.07654	Conserved hypothetical protein			Os05g0403000	1.33333	15	-3.80887	Peptidase aspartic, catalytic domain containing protein			Os10g0457200	7	35	-2.28038	Pectate lyase (PEL) precursor, Maintenance of normal cell division, Induction of leaf senescenc
Os12g0230266	454	2756.67	-2.90039	Hypothetical genes			Os12g0559934	29.6667	67.3333	-1.07625	Similar to Lipoxygenase			Os08g0445700	173.333	1931.33	-3.80721	Class II trehalose-phosphate-synthase (TPS) gene family member, Salt stress tolerance, Control of yield-related trait			Os08g0116750	20	100	-2.28012	Hypothetical gene
Os09g0455900	34.6667	211.333	-2.90032	Alpha/beta hydrolase fold-3 domain containing protein			Os08g0263100	414.333	945	-1.07565	Conserved hypothetical protein			Os05g0368100	7.66667	85.6667	-3.804	Conserved hypothetical protein			Os01g0777450	4.66667	24.6667	-2.27956	Hypothetical gene
Os07g0147550	35.6667	216	-2.89975	Similar to Photosystem II 10 kDa polypeptide, chloroplast			Os01g0201200	411.333	937	-1.07308	Similar to Protein kinase			Os08g0547350	124	1371.33	-3.80114	Hypothetical protein			Os06g0556101	1797.67	8978.33	-2.27859	Hypothetical protein
Os11g0115375	4961.33	29976	-2.8996	Hypothetical protein			Os08g0108100	41	93.6667	-1.07231	Pectinesterase inhibitor domain containing protein			Os04g0203600	2	21	-3.80003	Similar to cDNA clone:002-100-D12, full insert sequence			Os09g0246300	125.333	627.667	-2.27674	Hypothetical protein
Os01g0196800	4	24.3333	-2.89933	Hypothetical protein			Os05g0424300	110.667	252	-1.07092	Cytochrome P450 family protein			Os05g0125250	21.3333	235	-3.79758	Non-protein coding transcript			Os03g0386000	1562.33	7766.67	-2.27438	Similar to Salt-responsive WD40 protein 5
Os01g0191200	1401.33	8438	-2.89007	Similar to Acid phosphatase			Os09g0281850	35	78	-1.07013	Hypothetical protein			Os10g0331500	5.66667	64.3333	-3.79392	Hypothetical protein			Os05g0279750	8.33333	41.6667	-2.27342	Hypothetical gene
Os08g0169100	3.33333	19.3333	-2.88929	Hypothetical gene			Os08g0466200	543.333	1220.67	-1.06987	Similar to KUP-related potassium transporter			Os06g0109600	491.333	5422.67	-3.79172	Similar to Uridylate kinase (EC 2.7.4.-) (UK) (Uridine monophosphate kinase) (UMP kinase) (UMP/CMP kinase)			Os10g0563500	79.6667	393.333	-2.27247	Protein kinase, core domain containing protein
Os01g0705100	3.33333	20.3333	-2.88715	Similar to Germin-like protein			Os02g0116300	18821.7	42532	-1.06968	Similar to Yellow stripe-like transporter 17			Os12g0589000	12.6667	140.667	-3.79039	Similar to Helix-loop-helix DNA-binding domain containing protein			Os02g0162783	23.3333	117.333	-2.27097	Non-protein coding transcript
Os01g0863300	95.3333	579.333	-2.88638	Similar to MCB2 protein			Os04g0403600	112	252	-1.06894	Conserved hypothetical protein			Os10g0135100	16	182.667	-3.78932	NB-ARC domain containing protein			Os01g0740700	22.3333	111.667	-2.27003	Hypothetical protein
Os09g0458800	12.6667	76.6667	-2.88586	EF hand domain containing protein			Os10g0505000	79.6667	178.667	-1.0674	Plant lipid transfer protein and hydrophobic protein, helical domain containing protein			Os03g0287100	383.333	4196.67	-3.7888	Similar to Phosphatidylinositol transfer protein, expressed			Os08g0334900	17.6667	87.6667	-2.26973	Xyloglucan fucosyltransferase family protein
Os02g0528000	41.6667	249.667	-2.88466	Zinc finger, RING-type domain containing protein			Os06g0184500	205	468	-1.06728	BTB domain containing protein			Os01g0749000	4.66667	51.6667	-3.78778	Protein of unknown function DUF1264 family protein			Os12g0630500	1079.67	5343.67	-2.26947	Similar to Thaumatin-like protein
Os09g0543100	1140.33	6853.67	-2.88454	Similar to predicted protein			Os02g0214400	3481.33	7824.67	-1.06165	Pectate lyase-like protein, Pollen developmen			Os10g0198333	10.3333	115.333	-3.78408	Conserved hypothetical protein			Os01g0696600	30.3333	150.667	-2.26887	Similar to MDR-like ABC transporter
Os03g0610900	179.333	1071.67	-2.88246	Serine/threonine protein kinase, Abscisic acid (ABA)-activated protein kinase, Hyperosmotic stress response, ABA signal transductio			Os01g0221000	139.333	311.333	-1.06036	Hypothetical protein			Os09g0116600	0.666667	7.33333	-3.78327	Hypothetical gene			Os01g0152675	18	92.3333	-2.26771	Non-protein coding transcript
Os03g0593650	15.3333	93.6667	-2.88216	Non-protein coding transcript			Os03g0594900	640	1440.67	-1.05979	Cytochrome P450 family protein			Os02g0288862	1.66667	18	-3.78299	Hypothetical protein			Os11g0135300	5.33333	27	-2.26714	Similar to Major facilitator superfamily antiporter
Os01g0755600	1.66667	10	-2.88141	Similar to GRAS family transcription factor containing protein, expressed			Os04g0458900	6396.67	14378	-1.05787	Similar to Pectin methylesterase-like protein			Os01g0149700	42.3333	456.667	-3.77834	Hypothetical conserved gene			Os06g0714600	38	185.667	-2.26366	Small G protein, Negative regulation of brassinosteroid signalin
Os03g0803066	193	1167.67	-2.88104	Non-protein coding transcript			Os07g0481200	286.667	642.333	-1.0571	Similar to Calmodulin-binding heat-shock protein			Os12g0293601	1.33333	14.3333	-3.77818	Non-protein coding transcript			Os03g0762200	885.667	4322.33	-2.26334	Hypothetical protein
Os02g0247500	114.667	689.333	-2.87888	Conserved hypothetical protein			Os04g0171800	78.6667	179.333	-1.05647	Similar to Cytochrome P450 79A1 (EC 1.14.13.41) (Tyrosine N-monooxygenase) (Cytochrome P450Tyr)			Os03g0327600	6761.67	73729	-3.77731	Ricin B-related lectin domain containing protein			Os12g0168150	102	496.333	-2.26269	Hypothetical gene
Os06g0122001	2.33333	13.6667	-2.8771	Hypothetical protein			Os05g0463000	5618.67	12567.3	-1.05597	Similar to Receptor protein kinase-like protein			Os11g0303701	4.33333	50.3333	-3.77674	Non-protein coding transcript			Os01g0839100	88.3333	434	-2.26169	Zinc finger, C2H2 domain containing protein
Os05g0437100	4	23.6667	-2.87695	Pathogenesis-related transcriptional factor and ERF domain containing protein			Os05g0559000	730.667	1642	-1.05553	Galactose oxidase/kelch, beta-propeller domain containing protein			Os02g0655200	98.3333	1069.67	-3.77361	Similar to Ap25			Os09g0415050	40	194.333	-2.26024	Hypothetical gene
Os04g0489900	6	34.6667	-2.87409	Conserved hypothetical protein			Os04g0167875	112	244.667	-1.05458	Protein phosphatase 2C-like domain containing protein			Os09g0379500	2.66667	29.3333	-3.77346	Hypothetical protein			Os11g0658950	48.3333	239.667	-2.25996	Non-protein coding transcript
Os03g0174600	734.667	4370.67	-2.87299	Rossmann-like alpha/beta/alpha sandwich fold domain containing protein			Os08g0114100	671	1500	-1.054	Conserved hypothetical protein			Os09g0437500	1953	21329.7	-3.77103	Dormancyauxin associated family protein			Os01g0818900	30	151.333	-2.25826	Conserved hypothetical protein
Os08g0546800	353	2089.33	-2.8729	Similar to Heat stress transcription factor B-2b			Os02g0655200	43.6667	98.3333	-1.05392	Similar to Ap25			Os07g0120500	10.6667	114.333	-3.77057	Similar to predicted protein			Os04g0434400	490.333	2404.67	-2.25471	Similar to H0823A09.7 protein
Os05g0195200	1388	8264.67	-2.87262	CCCH-tandem zinc finger protein, Photomorphogenesis and ABA responses, Abiotic stress toleranc			Os07g0658000	230	516.333	-1.05372	Conserved hypothetical protein			Os11g0113700	474	5076	-3.76835	Serine/threonine protein kinase, Abiotic stresse			Os06g0720000	11.3333	56	-2.25432	Conserved hypothetical protein
Os03g0337000	4173.67	24869.3	-2.87114	Conserved hypothetical protein			Os07g0640600	98.6667	222	-1.05136	Hypothetical genes			Os06g0543400	1195	12992.3	-3.76695	Similar to CBL-interacting serine/threonine-protein kinase 11 (EC 2.7.1.37) (SOS2-like protein kinase PKS5) (SOS-interacting protein 4) (SNF1- related kinase 3.22)			Os01g0546000	13.3333	66.6667	-2.25259	Similar to predicted protein
Os02g0601500	7.33333	42.3333	-2.87037	Cytochrome P450 family protein			Os10g0392650	161.333	360.667	-1.05126	Hypothetical gene			Os08g0547300	151.667	1661	-3.76328	Similar to Cytochrome P450 78A1 (EC 1.14.-.-) (CYPLXXVIII)			Os04g0589800	3091	15143.3	-2.25228	Late embryogenesis abundant (LEA) group 1 family protein
Os06g0196500	2.33333	13	-2.86987	Conserved hypothetical protein			Os01g0823600	606.333	1360.33	-1.05103	Conserved hypothetical protein			Os01g0860601	282	3047	-3.7629	Similar to Ferredoxin, root R-B1			Os02g0211150	21.3333	102.667	-2.25067	Non-protein coding transcript
Os07g0188750	34.3333	206.333	-2.86867	Hypothetical protein			Os10g0414800	8368.67	18646.7	-1.05059	Protein of unknown function DUF593 family protein			Os04g0584100	17.6667	189	-3.76048	Serine/threonine protein kinase domain containing protein			Os01g0947000	30.6667	149.333	-2.24935	Similar to Beta-1,3-glucanase precursor
Os11g0634200	210	1247	-2.86829	Conserved hypothetical protein			Os02g0798200	517.333	1143.33	-1.04999	Zinc finger, RING/FYVE/PHD-type domain containing protein			Os12g0412400	0.666667	7.33333	-3.75611	Hypothetical gene			Os06g0637400	59.3333	291	-2.24717	Conserved hypothetical protein
Os05g0195101	823	4866.33	-2.86314	Non-protein coding transcript			Os02g0446100	306	677.667	-1.04933	Similar to H1005F08.19 protein			Os11g0303600	8.66667	88	-3.75541	Similar to Herbicide safener binding protein			Os01g0137066	3	15	-2.247	Non-protein coding transcript
Os09g0528000	1466	8637	-2.86167	Kinesin, motor region domain containing protein			Os06g0472950	1663.67	3733	-1.04847	Hypothetical protein			Os01g0149750	38.6667	416.667	-3.7486	Hypothetical protein			Os07g0583300	4	19.3333	-2.24516	Putative zinc finger CCCH domain-containing protein 51
Os09g0454500	155	917.333	-2.85931	Carbonic anhydrase, CAH1-like domain containing protein			Os10g0471000	1244.33	2764.33	-1.04342	Protein of unknown function DUF810 domain containing protein			Os01g0609900	123	1317	-3.7475	Similar to Pleiotropic drug resistance protein 4			Os09g0482840	7	33.6667	-2.2445	EF hand domain containing protein
Os02g0628900	11	63.6667	-2.8541	Conserved hypothetical protein			Os01g0776500	103	228.333	-1.0433	Peptidase cysteine/serine, trypsin-like domain containing protein			Os03g0407900	9.66667	104	-3.74713	Similar to Serine/threonine protein kinase-like			Os02g0483500	461.667	2240	-2.24446	Transferase family protein
Os09g0497900	2.66667	16	-2.85123	No apical meristem (NAM) protein domain containing protein			Os11g0158200	373.667	831.667	-1.04304	FAD-dependent pyridine nucleotide-disulphide oxidoreductase domain containing protein			Os02g0689000	31.6667	343.333	-3.74566	Pectinesterase inhibitor domain containing protein			Os06g0314300	16	77.6667	-2.24087	Conserved hypothetical protein
Os09g0401050	7.33333	43.6667	-2.8506	Hypothetical protein			Os09g0321900	810	1802.33	-1.04303	Similar to Ubiquitin-conjugating enzyme E2 M (EC 6.3.2.19) (Ubiquitin-protein ligase M) (Ubiquitin carrier protein M) (Nedd8-conjugating enzyme Ubc12)			Os02g0565600	337.333	3610.33	-3.74507	Similar to Homeodomain leucine zipper protein (Fragment)			Os09g0571100	9.66667	46.6667	-2.24065	Pectin lyase fold/virulence factor domain containing protein
Os12g0150200	199	1170.33	-2.84942	Cytochrome P450 enzyme, Salt toleranc			Os01g0117000	61	137	-1.04279	Similar to Receptor-like kinase ARK1AS			Os01g0192300	89.3333	964.333	-3.74265	Similar to I-box binding factor (Fragment)			Os01g0138451	13	63.3333	-2.23928	Hypothetical protein
Os08g0369800	23.3333	136.333	-2.8483	Hypothetical conserved gene			Os02g0514500	389.667	867.333	-1.04165	Similar to Glycerophosphoryl diester phosphodisterase (Fragment)			Os02g0786450	3	31.3333	-3.74078	Hypothetical protein			Os03g0168100	11740.3	56896	-2.23724	Late embryogenesis abundant protein repeat containing protein
Os04g0508400	6.33333	36.6667	-2.84806	No apical meristem (NAM) protein domain containing protein			Os06g0719900	111	245.333	-1.04163	Similar to endo/excinuclease amino terminal domain-containing protein			Os06g0282400	33	343.667	-3.73944	Similar to UDP-glycosyltransferase			Os02g0466400	142.333	691.667	-2.23507	Similar to Inositol phosphate kinase
Os01g0507700	3332	19444	-2.84787	Heavy metal transport/detoxification protein domain containing protein			Os09g0530200	850.667	1883	-1.0411	Similar to Endo-beta-1,4-glucanase precursor (EC 3.2.1.4)			Os01g0867450	367.667	3903.33	-3.73841	Non-protein coding transcript			Os07g0574100	3	15	-2.23451	Similar to receptor-kinase isolog
Os02g0643800	212	1243.67	-2.8471	Auxin responsive SAUR protein family protein			Os02g0647900	285	634.667	-1.04058	Similar to Fatty aldehyde dehydrogenase 1			Os03g0287400	8	86	-3.73788	Similar to LOB domain protein 4			Os09g0407650	11	51.6667	-2.23316	Hypothetical gene
Os01g0644500	233.333	1369.67	-2.84682	Hypothetical conserved gene			Os02g0753500	419.333	923.667	-1.04018	Tetratricopeptide-like helical domain containing protein			Os07g0533850	6	63	-3.7359	Hypothetical conserved gene			Os04g0448550	47	230	-2.23236	Hypothetical protein
Os11g0495400	1.33333	8	-2.84632	Similar to PHF5-like protein			Os10g0529300	465.333	1035	-1.03667	Similar to Tau class GST protein 3			Os05g0495700	109.667	1158	-3.73556	Similar to Glycerol-3-phosphate dehydrogenase			Os02g0323300	28.6667	134.333	-2.23005	Hypothetical protein
Os09g0528050	1394.33	8136.33	-2.84476	Hypothetical protein			Os02g0498633	59.6667	131.667	-1.03661	Hypothetical protein			Os02g0179600	118.333	1277.33	-3.7353	Uncharacterized conserved protein UCP015417, vWA domain containing protein			Os06g0557700	80.6667	388	-2.22325	Protein kinase, catalytic domain domain containing protein
Os10g0546400	201.333	1177	-2.84285	Conserved hypothetical protein			Os01g0581400	22857.7	50571.3	-1.03659	Serine/threonine protein kinase-related domain containing protein			Os08g0249900	3	31.6667	-3.73469	Similar to Gibberellin 20 oxidase 2			Os10g0432200	16	77.6667	-2.22258	Conserved hypothetical protein
Os04g0583900	27	159.333	-2.83998	Similar to LHY protein			Os01g0734200	207.333	463.667	-1.03626	Similar to respiratory burst oxidase protein B			Os06g0117101	8	83.6667	-3.73362	Hypothetical gene			Os10g0442000	30	143	-2.2213	Similar to Lectin-like receptor kinase 7;2
Os08g0518800	161.333	941.333	-2.83967	Similar to Class III chitinase homologu			Os07g0446050	5367.67	11772	-1.03611	Hypothetical gene			Os11g0169700	0.666667	6.66667	-3.73306	Galactose oxidase/kelch, beta-propeller domain containing protein			Os06g0111600	713.667	3448	-2.22065	AMP-dependent synthetase/ligase domain containing protein
Os02g0212500	51.6667	300.667	-2.83925	Conserved hypothetical protein			Os08g0517700	1403	3096.67	-1.03587	Oxysterol-binding protein family protein			Os02g0773200	693.667	7337	-3.73118	UspA domain containing protein			Os02g0269650	6.66667	32.3333	-2.21988	Hypothetical gene
Os01g0868000	108.667	630	-2.83352	AP2/ERF transcription factor, Abiotic stress response, Salt stress respons			Os01g0701700	76.6667	168	-1.03495	SAM dependent carboxyl methyltransferase family protein			Os05g0494600	44.6667	475.333	-3.72699	Similar to Circadian clock coupling factor ZGT			Os10g0198333	24	115.333	-2.21905	Conserved hypothetical protein
Os07g0613833	52	306.333	-2.83065	Hypothetical gene			Os01g0789200	5604.33	12392.7	-1.03401	Similar to Serine/threonine-protein kinase PBS1 (EC 2.7.1.37) (AvrPphB susceptible protein 1)			Os05g0361500	8	83.3333	-3.72383	Similar to Pectinesterase			Os05g0567200	142.667	678.667	-2.21644	Similar to WRKY transcription factor 43
Os05g0200340	19	110.667	-2.82868	Hypothetical gene			Os03g0371000	320.667	710.667	-1.0336	Similar to Cytochrome P450 family protein, expressed			Os06g0505700	1.33333	13.6667	-3.72232	Similar to AGP16			Os02g0166200	226.333	1084	-2.21634	Non-protein coding transcript
Os01g0276600	3033	17499	-2.82816	Zinc finger, RING/FYVE/PHD-type domain containing protein			Os02g0443001	2818	6263.67	-1.03294	Hypothetical protein			Os07g0449700	0.666667	7.33333	-3.72198	A-type response regulator, Cytokinin signalin			Os01g0624700	33	158.667	-2.21385	Similar to WRKY transcription factor 12
Os01g0102400	7.66667	45	-2.82486	Histone-fold domain containing protein			Os02g0175750	2090.33	4618	-1.03155	Hypothetical protein			Os10g0398100	0.666667	6.66667	-3.72168	Plant disease resistance response protein family protein			Os08g0141400	1310.33	6277.33	-2.21279	Similar to mRNA, clone: RTFL01-03-I20
Os10g0416500	98.6667	572.333	-2.82076	Similar to Chitinase 1 precursor (EC 3.2.1.14) (Tulip bulb chitinase-1) (TBC-1)			Os05g0457200	1005.33	2211	-1.03104	Similar to protein phosphatase 2C			Os07g0405700	2	20.6667	-3.71834	Conserved hypothetical protein			Os06g0554100	6.66667	31.3333	-2.21087	Hypothetical conserved gene
Os07g0253000	21	120.667	-2.81979	Conserved hypothetical protein			Os08g0238351	49.3333	109.667	-1.02979	Non-protein coding transcript			Os09g0554300	216.333	2257.67	-3.71513	Auxin efflux carrier domain containing protein			Os05g0528701	207.667	992	-2.21046	Non-protein coding transcript
Os03g0785900	276.333	1592.33	-2.81844	Similar to Glutathione-S-transferase			Os08g0561950	3331.67	7281	-1.02946	Hypothetical protein			Os11g0592200	1514	15756	-3.7095	Similar to Chitin-binding allergen Bra r 2 (Fragments)			Os06g0483100	35.6667	169.667	-2.20742	Similar to Luminal-binding protein 4
Os08g0486700	11.3333	64.6667	-2.81457	Conserved hypothetical protein			Os01g0530316	118	258.667	-1.02939	Non-protein coding transcript			Os08g0221300	85.3333	900.333	-3.70569	Conserved hypothetical protein			Os02g0470600	100.667	480	-2.207	Similar to phosphoinositide binding
Os05g0595100	1638.67	9340.67	-2.81443	Uridine-diphospho-(UDP)-glucose 4-epimerase, Cell wall carbohydrate partitioning during nitrogen (N) limitatio			Os03g0109350	343.667	754.333	-1.02615	Non-protein coding transcript			Os06g0215000	157.333	1646.67	-3.69593	Hypothetical protein			Os02g0614732	202.333	951.333	-2.20602	Hypothetical gene
Os06g0645100	2	11.6667	-2.81309	Similar to F-box domain containing protein			Os02g0647950	251.667	559.667	-1.02609	Hypothetical protein			Os08g0476300	78.6667	808	-3.69452	Glucose/ribitol dehydrogenase family protein			Os05g0557900	945	4511.67	-2.2031	Esterase/lipase/thioesterase domain containing protein
Os05g0550300	2768.33	15872	-2.81262	Similar to Lipid transfer protein (Fragment)			Os01g0548900	561.667	1222	-1.02508	Hypothetical conserved gene			Os01g0885700	4.66667	47.3333	-3.69017	Protein kinase-like domain containing protein			Os01g0810800	17.3333	81.3333	-2.20299	Hypothetical conserved gene
Os10g0503800	692	3952.67	-2.8124	Similar to Remorin			Os04g0317500	16514.7	36064.7	-1.02496	Pollen allergen Lol p2 family protein			Os10g0346300	1.33333	13.6667	-3.68971	Cupredoxin domain containing protein			Os01g0114300	247	1171.67	-2.2026	Similar to Receptor-like protein kinase (Fragment)
Os08g0546300	55.3333	319	-2.81027	Similar to LTP-like protein			Os01g0311700	4926.33	10728	-1.02472	Pectinesterase inhibitor domain containing protein			Os01g0128100	59.3333	603.667	-3.689	Similar to Bifunctional nuclease (Fragment)			Os02g0478900	58.6667	275	-2.20028	Similar to Splicing factor 3B subunit 1
Os01g0135800	4	22.6667	-2.80825	Similar to Cytosolic class I small heat shock protein 3B (Fragment)			Os05g0459200	36	77.6667	-1.02466	Hypothetical genes			Os09g0486000	15	156.667	-3.68697	Similar to BCR/ABL-regulated protein			Os12g0530300	336.333	1585.33	-2.19986	Hypothetical conserved gene
Os04g0658200	67.3333	383.333	-2.80691	Similar to OSIGBa0132E09-OSIGBa0108L24.3 protein			Os01g0549100	27.6667	60.6667	-1.02426	Hypothetical protein			Os04g0480801	31	319	-3.68647	Hypothetical gene			Os01g0862800	10	46.6667	-2.19848	NAC (NAM ATAF1/2 CUC2) transcription factor, Early and transient regulator of abiotic stress response
Os08g0110650	19.6667	113	-2.80603	Non-protein coding transcript			Os05g0161800	49	109	-1.02322	RelA/SpoT domain containing protein			Os03g0692350	1.33333	14	-3.68583	Hypothetical protein			Os03g0762300	961.667	4493.67	-2.19803	Similar to Peroxidase 51 precursor (EC 1.11.1.7) (Atperox P51) (ATP37)
Os05g0360900	2044.33	11590	-2.80526	Pectinesterase inhibitor domain containing protein			Os05g0491900	863.333	1906.67	-1.02291	Hypothetical conserved gene			Os09g0527700	0.666667	7.33333	-3.68294	Similar to Auxin-induced protein IAA4			Os08g0140600	4.66667	22.3333	-2.19793	Conserved hypothetical protein
Os09g0455500	33.3333	188.333	-2.80456	Alpha/beta hydrolase fold-3 domain containing protein			Os03g0220300	224.333	490.333	-1.0225	Hypothetical conserved gene			Os10g0381601	21.6667	224	-3.6805	Conserved hypothetical protein			Os11g0606600	142	670.667	-2.19634	Hypothetical protein
Os08g0103900	28.6667	163	-2.79931	Similar to NAM-like protein			Os01g0276650	2287.67	4980.67	-1.0221	Non-protein coding transcript			Os07g0242000	10.6667	109.667	-3.67701	Cyclin-like F-box domain containing protein			Os05g0365200	230.333	1083.67	-2.1961	Conserved hypothetical protein
Os01g0860601	432.333	2436	-2.79906	Similar to Ferredoxin, root R-B1			Os12g0226900	184	405.667	-1.01988	Similar to Allyl alcohol dehydrogenase			Os04g0600200	439	4406.33	-3.67576	Homodimeric diiron-carboxylate protein, Cyanide-resistant respiration in mitochondria, Reactive oxygen species (ROS) scavengin			Os02g0473200	1400	6600	-2.1961	Peptidase aspartic, catalytic domain containing protein
Os06g0349800	50.3333	284.667	-2.79788	Conserved hypothetical protein			Os04g0336600	53.3333	116	-1.01969	Peptidase aspartic, catalytic domain containing protein			Os04g0615800	45.3333	460.333	-3.66918	Similar to H0525G02.5 protein			Os01g0133866	20.6667	98	-2.19608	Hypothetical protein
Os12g0541350	21	117	-2.79752	Hypothetical protein			Os09g0541050	1656.67	3639	-1.01963	Hypothetical protein			Os09g0468150	16.6667	169.667	-3.66809	Epsin-like, N-terminal domain containing protein			Os11g0696400	12.3333	57.6667	-2.19508	Glycoside hydrolase, family 3, N-terminal domain containing protein
Os01g0648000	179	1019.33	-2.79553	Potassium channel, Potassium uptake, Salt stress toleranc			Os11g0442500	96.3333	209.333	-1.0196	Similar to BHLH transcription factor			Os02g0777001	1	10.3333	-3.66783	Non-protein coding transcript			Os01g0924500	16.6667	78.3333	-2.19278	Non-protein coding transcript
[truncated: 12,827 more rows]

## Sheet: Table_S2C
	Drought DEGs							Yield under drought DEGs						Yield DEGs
Gene stable ID	GO term name	GO term accession	Broad biological process	Expression		Gene stable ID	GO term name	GO term accession	Broad biological process	Expression			Gene stable ID	GO term name	GO term accession	Broad biological process	Expression
[truncated: 7,131 more rows]

## Sheet: Table_S2D
		Drought												Yield under drought DEGs													Yield DEGs
[truncated: 1,436 more rows]

## Sheet: Table_S3A
RAP_ID	TF_family	TF_name	attribute	target_name	target_occurences
[truncated: 2,530 more rows]

[truncated: 4 more sheets: Table_S3B, Table_S4A, Table_S4B, Table_S4C]
